# Supplementary material for: Effects of Natural and Synthetic Astaxanthin on Growth, Body Color, and Transcriptome and Metabolome Profiles in the Leopard Coralgrouper (Plectropomus leopardus)
Source: Animals (Basel). 2023 Apr 4;13(7):1252. doi: 10.3390/ani13071252 (PMC10093260; doi:10.3390/ani13071252)
Supplement: Supplementary file 1 [file animals-13-01252-s001.zip]

Archive with 1 entries (1 files):
- animals-2200820-supplementary.xlsx
