# Supplementary material for: Effects of Natural and Synthetic Astaxanthin on Growth, Body Color, and Transcriptome and Metabolome Profiles in the Leopard Coralgrouper (Plectropomus leopardus)
Source: Animals (Basel). 2023 Apr 4;13(7):1252. doi: 10.3390/ani13071252 (PMC10093260; doi:10.3390/ani13071252)
Supplement: Supplementary file 1 [file animals-13-01252-s001.zip › animals-2200820-supplementary.xlsx]

## Sheet: Table S1
Table S1 Sequences of DEGs for qPCR relative expression analysis
NO	Gene name	Forward primer(5'-3')	Reverse primer(5'-3')	Producet length (bp)	Amplification efficiency (%)	Correlation coefficient
1	tubbb1	ACCGCCGTCTGTGACATTCCT	TCTCTGCCTCAGTGAACTCCATCTC	187	91.7	0.994
2	foxd2	ATCACAGCGGGAAACAATC	TGAGGCTACCGAGCGAGA	299	95.7	0.997
3	abcc6a	GTTCTCGCTGCTGCCATTCTCT	CATACTCATTGACTCGCTCCACAGA	172	104	0.994
4	chit1	CAGCACATCCAGACATCCATCAGAC	AGCCACCAACCGCCAACAGA	259	103.8	0.993
5	pnpla2	CAGACCTAAGAAGCCAGACAAGA	GGTTTGAAGGACCTAAAGATTGC	234	92.7	0.997
6	pmela	CCTCCACAGTCTTCACCATCA	TATCAGCAGCAGCAGCATCT	216	95.3	0.994
7	mlana	GGTCACCAGGTCTCACAGGA	AAACAAGGACAGCGACATCAG	264	94.9	0.995
8	slc6a11a	CTGTCTGTGGCTGGTGCTA	CAGGATGTAAGGAATGAAGAATGC	102	100.8	0.995
9	bhmt	TTGCTTCCACAACTCCCTTCC	CACGGTCCCGCTTTGACATAA	195	95.6	0.996
10	pmelb	CGAAGTGTTTGAGGGCATTG	GCCAGAACGAGAACCAGGAC	268	100.8	0.995
11	actc1	TGAGCATGGCATCATCACCAACTG	TCACCAGAGTCCAGCACGATACC	258	97.1	0.996
12	tyrp1	CTCGGTCAGCAAGACATTCC	GCAGACAGTCCGCTACATCC	216	94.3	0.994
13	eef2	CACAGCCGAACCCAGAATA	CACCTTCCTTGAGACCCTTAC	252	98.8	0.998

## Sheet: Table S2
Table S2 Summary statistics of skin transcriptome sequencing data in P. leopardus.
Samples	Clean reads	Clean bases(G)	Q30(%)	GC content(%)
C1	19863148	5937576976	0.9398	0.4819
C2	19929351	5959777220	0.9452	0.5067
C3	19818180	5923628664	0.9349	0.4876
AS1	19956728	5967973368	0.9394	0.4843
AS2	19944452	5962665988	0.9332	0.4858
AS3	19977204	5963324006	0.9375	0.4701
HP1	19690246	5886815278	0.9413	0.4842
HP2	19831584	5925973982	0.9387	0.4909
HP3	19947381	5964202968	0.9368	0.4912

## Sheet: Table S3
Table S3 Differentially expressed genes in the skin between HP and C
#ID	FDR	log2FC	regulated	Pfam_annotation	Swiss-Prot_annotation	NR_annotation
gene-actn3b	0.0224051	-2.02628	down	Spectrin repeat	Alpha-actinin-2 OS=Gallus gallus OX=9031 GN=ACTN2 PE=2 SV=1	alpha-actinin-3b [Epinephelus lanceolatus]
gene-jph2	0.0224051	-2.036	down	MORN repeat	--	junctophilin-2 [Epinephelus lanceolatus]
gene-sp7	1.53e-11	2.00525	up	Zinc finger, C2H2 type	Transcription factor Sp9 OS=Danio rerio OX=7955 GN=sp9 PE=2 SV=1	transcription factor Sp7 isoform X1 [Sander lucioperca]
gene-col22a1	0.001457	1.48854	up	Collagen triple helix repeat (20 copies)	Collagen alpha-1(XXI) chain OS=Xenopus laevis OX=8355 GN=col21a1 PE=2 SV=1	collagen alpha-1(XXII) chain isoform X1 [Epinephelus lanceolatus]
gene-klhl38b	0.0326318	-1.94497	down	Kelch motif	Kelch-like protein 38 OS=Danio rerio OX=7955 GN=klhl38 PE=4 SV=1	PREDICTED: kelch-like protein 38 [Stegastes partitus]
gene-tnnc1b	0.00625655	-2.24644	down	EF-hand domain pair	Troponin C, slow skeletal and cardiac muscles OS=Coturnix japonica OX=93934 GN=TNNC1 PE=2 SV=1	PREDICTED: troponin C, slow skeletal and cardiac muscles [Notothenia coriiceps]
gene-dnai1.2	0.0241553	-2.02053	down	WD domain, G-beta repeat	Dynein intermediate chain 4, axonemal OS=Danio rerio OX=7955 GN=dnai4 PE=2 SV=1	dynein, axonemal, intermediate chain 1, paralog 2 [Epinephelus lanceolatus]
gene-zgc_136908	0.0219421	-2.03702	down	ATPase family associated with various cellular activities (AAA)	Transitional endoplasmic reticulum ATPase OS=Danio rerio OX=7955 GN=vcp PE=1 SV=1	transitional endoplasmic reticulum ATPase [Epinephelus lanceolatus]
gene-LOC121940472	0.0125066	-1.50584	down	NADPH oxidase subunit p47Phox, C terminal domain	--	NADPH oxidase organizer 1-like [Epinephelus lanceolatus]
gene-adprh	0.0376137	-1.90646	down	ADP-ribosylglycohydrolase	[Protein ADP-ribosylarginine] hydrolase-like protein 1 OS=Xenopus laevis OX=8355 GN=adprhl1 PE=2 SV=1	ADP-ribosylarginine hydrolase isoform X2 [Anabas testudineus]
gene-LOC121959360	0.0139959	-2.13731	down	Domain of unknown function (DUF4585)	--	uncharacterized protein LOC117247218 [Epinephelus lanceolatus]
gene-LOC121960804	0.0137928	-2.13989	down	TATA-binding protein interacting (TIP20)	--	cullin-associated NEDD8-dissociated protein 2 [Epinephelus lanceolatus]
gene-atp2a1	0.0334938	-1.90502	down	E1-E2 ATPase	Sarcoplasmic/endoplasmic reticulum calcium ATPase 1 OS=Makaira nigricans OX=13604 GN=atp2a1 PE=2 SV=2	sarcoplasmic/endoplasmic reticulum calcium ATPase 1 isoform X2 [Epinephelus lanceolatus]
gene-LOC121938511	0.00695091	1.41989	up	PAS fold	Aryl hydrocarbon receptor nuclear translocator-like protein 1 OS=Gallus gallus OX=9031 GN=ARNTL PE=1 SV=1	Aryl hydrocarbon receptor nuclear translocator-like protein 1 [Collichthys lucidus]
gene-LOC121944625	0.00598693	-2.32159	down	--	--	prion protein b [Epinephelus lanceolatus]
gene-rtn2a	0.0414318	-1.87661	down	Reticulon	Reticulon-1-A OS=Xenopus laevis OX=8355 GN=rtn1-a PE=2 SV=1	reticulon-2a isoform X1 [Epinephelus lanceolatus]
gene-LOC121951505	0.00087221	-2.35429	down	Ion transport protein	Dihydropyridine-sensitive L-type skeletal muscle calcium channel subunit alpha-1 OS=Cyprinus carpio OX=7962 PE=2 SV=1	PREDICTED: dihydropyridine-sensitive L-type skeletal muscle calcium channel subunit alpha-1-like [Lates calcarifer]
gene-LOC121938024	0.0173957	-2.07758	down	Hsp20/alpha crystallin family	Heat shock protein beta-11 OS=Danio rerio OX=7955 GN=hspb11 PE=2 SV=2	hypothetical protein PFLUV_G00189020 [Perca fluviatilis]
gene-LOC121966461	0.00625655	-2.31142	down	Nebulin repeat	--	Nebulin [Bagarius yarrelli]
gene-hsc70	0.000585393	-2.69641	down	Hsp70 protein	Heat shock cognate 70 kDa protein OS=Oncorhynchus mykiss OX=8022 GN=hsc71 PE=2 SV=2	PREDICTED: heat shock cognate 71 kDa protein-like [Lates calcarifer]
gene-obscnb	0.00878752	-2.24297	down	Immunoglobulin I-set domain	Neural cell adhesion molecule 1 OS=Gallus gallus OX=9031 GN=NCAM1 PE=1 SV=3	obscurin isoform X1 [Epinephelus lanceolatus]
gene-LOC121953328	0.00592582	-1.90209	down	RIH domain	--	LOW QUALITY PROTEIN: ryanodine receptor 3-like [Epinephelus lanceolatus]
gene-itga10	0.000847265	1.32027	up	Integrin alpha	Integrin alpha-1 (Fragment) OS=Gallus gallus OX=9031 GN=ITGA1 PE=2 SV=1	integrin alpha-10 [Epinephelus lanceolatus]
gene-LOC121944931	0.00570925	1.26647	up	Peptidase C26	--	gamma-glutamyl hydrolase [Epinephelus lanceolatus]
gene-tnnt2d	0.000173893	-2.81789	down	Troponin	Troponin T, cardiac muscle isoforms OS=Gallus gallus OX=9031 GN=TNNT2 PE=2 SV=2	troponin T2d, cardiac [Epinephelus lanceolatus]
gene-rnf115b	0.0302306	-1.95001	down	Ring finger domain	E3 ubiquitin-protein ligase RNF126-B OS=Xenopus laevis OX=8355 GN=rnf126-b PE=2 SV=1	E3 ubiquitin-protein ligase RNF115 [Epinephelus lanceolatus]
gene-LOC121963396	0.00112354	1.47614	up	ADP-ribosylation factor family	ADP-ribosylation factor 1 OS=Xenopus laevis OX=8355 GN=arf1 PE=2 SV=2	ADP-ribosylation factor-like 4Ca [Epinephelus lanceolatus]
gene-myoc	0.013546	-2.13188	down	Olfactomedin-like domain	Noelin OS=Gallus gallus OX=9031 GN=OLFM1 PE=1 SV=1	myocilin [Epinephelus lanceolatus]
gene-slc6a11a	2.94e-09	1.9464	up	Sodium:neurotransmitter symporter family	Creatine transporter OS=Torpedo marmorata OX=7788 PE=2 SV=1	solute carrier family 6 member 11a [Epinephelus lanceolatus]
gene-LOC121963285	0.0385815	-1.89197	down	Myosin head (motor domain)	Myosin-1B OS=Gallus gallus OX=9031 GN=MYH1B PE=2 SV=3	myosin-7-like [Amphiprion ocellaris]
gene-bcl2l16	0.00333476	-2.43186	down	Apoptosis regulator proteins, Bcl-2 family	Bcl-2-related ovarian killer protein homolog A OS=Danio rerio OX=7955 GN=boka PE=2 SV=1	BCL2 like 16 [Epinephelus lanceolatus]
gene-LOC121938932	1.89e-09	1.6737	up	Homocysteine S-methyltransferase	Betaine--homocysteine S-methyltransferase 1 OS=Danio rerio OX=7955 GN=bhmt PE=2 SV=1	betaine--homocysteine S-methyltransferase 1 [Sander lucioperca]
gene-col5a1	5.37e-05	1.16432	up	Collagen triple helix repeat (20 copies)	Collagen alpha-1(II) chain (Fragment) OS=Gallus gallus OX=9031 GN=COL2A1 PE=2 SV=2	collagen alpha-1(V) chain isoform X1 [Epinephelus lanceolatus]
gene-LOC121965064	0.00955167	-2.20302	down	Elongation factor Tu C-terminal domain	Elongation factor 1-alpha OS=Danio rerio OX=7955 GN=eef1a PE=2 SV=1	elongation factor 1-alpha [Amphiprion ocellaris]
gene-LOC121952334	0.016995	-2.09798	down	Myosin head (motor domain)	Myosin-11 OS=Gallus gallus OX=9031 GN=MYH11 PE=1 SV=4	unconventional myosin-XVIIIa-like isoform X2 [Epinephelus lanceolatus]
gene-txlnbb	0.00323578	-2.43991	down	Myosin-like coiled-coil protein	Beta-taxilin OS=Gallus gallus OX=9031 GN=TXLNB PE=2 SV=1	beta-taxilin-like [Anarrhichthys ocellatus]
gene-dhrs7ca	0.0340945	-1.9216	down	short chain dehydrogenase	Dehydrogenase/reductase SDR family member 7C-B OS=Danio rerio OX=7955 GN=dhrs7cb PE=2 SV=1	dehydrogenase/reductase SDR family member 7C-B-like [Morone saxatilis]
gene-alpk2	0.000425543	-2.75567	down	Alpha-kinase family	Alpha-protein kinase 2 OS=Danio rerio OX=7955 GN=alpk2 PE=2 SV=2	alpha-protein kinase 2 isoform X1 [Epinephelus lanceolatus]
gene-LOC121966376	0.0114165	-2.1829	down	Myosin head (motor domain)	--	unconventional myosin-XVIIIb-like isoform X3 [Epinephelus lanceolatus]
gene-ldhba	0.000352434	-2.57052	down	lactate/malate dehydrogenase, NAD binding domain	L-lactate dehydrogenase B chain OS=Fundulus heteroclitus OX=8078 GN=ldhb PE=2 SV=2	lactate dehydrogenase B [Plectropomus leopardus]
gene-ckma	0.0179123	-2.07522	down	ATP:guanido phosphotransferase, C-terminal catalytic domain	Creatine kinase M-type OS=Gallus gallus OX=9031 GN=CKM PE=2 SV=1	creatine kinase M-type [Salarias fasciatus]
gene-LOC121962187	0.00192879	-2.50384	down	Lipocalin / cytosolic fatty-acid binding protein family	Fatty acid-binding protein, intestinal OS=Xenopus laevis OX=8355 GN=fabp2 PE=2 SV=2	fatty acid-binding protein, intestinal-like [Epinephelus lanceolatus]
gene-LOC121951734	0.0361923	-1.90926	down	MORN repeat	--	junctophilin-1-like [Cyclopterus lumpus]
gene-tmem182a	0.0281576	-1.9404	down	PMP-22/EMP/MP20/Claudin tight junction	Transmembrane protein 182 OS=Danio rerio OX=7955 GN=tmem182 PE=2 SV=1	transmembrane protein 182 [Anarrhichthys ocellatus]
gene-LOC121951561	0.0184887	-2.07823	down	AAA domain	--	nicotinamide riboside kinase 2-like isoform X1 [Sparus aurata]
gene-rdh12	2.67e-05	-1.64597	down	short chain dehydrogenase	WW domain-containing oxidoreductase OS=Gallus gallus OX=9031 GN=WWOX PE=2 SV=2	retinol dehydrogenase 12 isoform X1 [Epinephelus lanceolatus]
gene-LOC121939010	0.045249	-1.86679	down	Enolase, N-terminal domain	Beta-enolase OS=Salmo salar OX=8030 GN=ENO3 PE=1 SV=1	enolase, partial [Epinephelus bruneus]
gene-LOC121965070	0.00115201	1.56316	up	Lysyl oxidase	Protein-lysine 6-oxidase OS=Gallus gallus OX=9031 GN=LOX PE=1 SV=1	protein-lysine 6-oxidase-like [Etheostoma cragini]
gene-LOC121959207	0.00723415	-2.28115	down	Dual specificity phosphatase, catalytic domain	Dual specificity phosphatase DUPD1 OS=Xenopus tropicalis OX=8364 GN=dupd1 PE=2 SV=2	dual specificity protein phosphatase 13-like isoform X1 [Acanthochromis polyacanthus]
gene-LOC121953743	0.00538023	-2.34093	down	Actin	Actin, alpha cardiac muscle OS=Takifugu rubripes OX=31033 PE=2 SV=1	actin, alpha cardiac-like [Fundulus heteroclitus]
gene-col1a2	0.00735282	1.34872	up	Collagen triple helix repeat (20 copies)	Collagen alpha-2(I) chain OS=Oncorhynchus mykiss OX=8022 GN=col1a2 PE=2 SV=2	collagen alpha-2(I) chain isoform X2 [Epinephelus lanceolatus]
gene-LOC121958686	0.000128332	-2.90073	down	Myosin head (motor domain)	Myosin heavy chain, fast skeletal muscle OS=Cyprinus carpio OX=7962 PE=2 SV=2	myosin heavy chain, fast skeletal muscle-like [Epinephelus lanceolatus]
gene-LOC121964553	0.0254718	-1.99497	down	Spectrin repeat	Alpha-actinin-2 OS=Gallus gallus OX=9031 GN=ACTN2 PE=2 SV=1	hypothetical protein F7725_004678 [Dissostichus mawsoni]
gene-LOC121947404	7.94e-13	4.42103	up	Chitin binding Peritrophin-A domain	--	chitinase-3-like protein 1 [Epinephelus lanceolatus]
gene-mex3b	0.00508326	1.01719	up	KH domain	RNA-binding protein MEX3B OS=Xenopus laevis OX=8355 GN=mex3b PE=2 SV=1	RNA-binding protein MEX3B isoform X1 [Larimichthys crocea]
gene-trim55b	0.028525	-1.97821	down	RING-type zinc-finger	E3 ubiquitin-protein ligase RNF166 OS=Xenopus laevis OX=8355 GN=rnf166 PE=2 SV=1	tripartite motif-containing protein 55b isoform X1 [Epinephelus lanceolatus]
gene-atp1a2a	0.0071334	-2.28626	down	E1-E2 ATPase	Sodium/potassium-transporting ATPase subunit alpha-2 OS=Gallus gallus OX=9031 GN=ATP1A2 PE=2 SV=1	sodium/potassium-transporting ATPase subunit alpha-2 [Epinephelus lanceolatus]
gene-ankrd9	0.0286633	-1.97059	down	--	--	ankyrin repeat domain-containing protein 9 [Epinephelus lanceolatus]
gene-LOC121957199	0.00893892	-2.23413	down	Ankyrin repeats (many copies)	Notch-regulated ankyrin repeat-containing protein OS=Xenopus tropicalis OX=8364 GN=nrarp PE=3 SV=1	PREDICTED: protein phosphatase 1 regulatory subunit 27-like [Poecilia formosa]
gene-zgc_172076	0.000496474	-2.60043	down	ATP:guanido phosphotransferase, C-terminal catalytic domain	Creatine kinase M-type OS=Gallus gallus OX=9031 GN=CKM PE=2 SV=1	creatine kinase M-type [Epinephelus lanceolatus]
gene-myot	0.000789362	-2.63379	down	Immunoglobulin I-set domain	Neural cell adhesion molecule L1.1 (Fragment) OS=Danio rerio OX=7955 GN=nadl1.1 PE=2 SV=1	myopalladin isoform X3 [Epinephelus lanceolatus]
gene-pfkma	0.00715959	-2.13933	down	Phosphofructokinase	--	phosphofructokinase, muscle a [Epinephelus lanceolatus]
gene-LOC121956908	0.00319607	-2.42109	down	Troponin	Troponin I, fast skeletal muscle OS=Gallus gallus OX=9031 GN=TNNI2 PE=1 SV=2	troponin I type 2a (skeletal, fast), tandem duplicate 2 [Epinephelus lanceolatus]
gene-sh3bgr	0.0288083	-1.95692	down	SH3-binding, glutamic acid-rich protein	SH3 domain-binding glutamic acid-rich-like protein 2 OS=Danio rerio OX=7955 GN=sh3bgrl2 PE=3 SV=1	SH3 domain-binding glutamic acid-rich protein isoform X17 [Sander lucioperca]
gene-LOC121962080	0.0141408	-2.13529	down	WW domain-binding protein 1	--	mucin-2-like [Epinephelus lanceolatus]
gene-smyd1b	0.00811079	-2.2571	down	SET domain	N-lysine methyltransferase SMYD2-A OS=Xenopus laevis OX=8355 GN=smyd2-a PE=2 SV=1	histone-lysine N-methyltransferase SMYD1b isoform X1 [Epinephelus lanceolatus]
gene-LOC121956468	0.0450541	-1.85017	down	Ion transport protein	Shaker-related potassium channel tsha2 OS=Oncorhynchus mykiss OX=8022 PE=2 SV=1	potassium voltage-gated channel subfamily A member 7 [Epinephelus lanceolatus]
gene-LOC121962367	0.0239895	-2.01733	down	Calcineurin-binding protein (Calsarcin)	--	hypothetical protein PFLUV_G00165110 [Perca fluviatilis]
gene-slc6a2	0.047818	1.29297	up	Sodium:neurotransmitter symporter family	Sodium- and chloride-dependent glycine transporter 2 OS=Xenopus laevis OX=8355 GN=slc6a5 PE=2 SV=1	sodium-dependent noradrenaline transporter [Epinephelus lanceolatus]
gene-LOC121938945	0.0239895	-2.01894	down	--	--	--
gene-gprc6a	0.00319607	1.64335	up	Receptor family ligand binding region	G-protein coupled receptor family C group 6 member A OS=Carassius auratus OX=7957 GN=gprc6a PE=1 SV=1	G-protein coupled receptor family C group 6 member A [Cyclopterus lumpus]
gene-LOC121961961	0.028525	-1.97854	down	PDZ domain	--	synaptopodin-2 isoform X2 [Etheostoma cragini]
gene-LOC121958696	1.86e-05	-2.92069	down	Myosin head (motor domain)	Myosin heavy chain, fast skeletal muscle OS=Cyprinus carpio OX=7962 PE=2 SV=2	myosin heavy chain, fast skeletal muscle [Epinephelus lanceolatus]
gene-adprhl1	0.00873534	-2.09379	down	ADP-ribosylglycohydrolase	[Protein ADP-ribosylarginine] hydrolase-like protein 1 OS=Danio rerio OX=7955 GN=adprhl1 PE=2 SV=1	protein ADP-ribosylarginine hydrolase-like protein 1 isoform X1 [Sander lucioperca]
gene-obscna	0.000197533	-2.67331	down	Immunoglobulin I-set domain	--	obscurin-like isoform X7 [Epinephelus lanceolatus]
gene-svilc	0.0376137	-1.91001	down	Gelsolin repeat	--	supervillin isoform X1 [Epinephelus lanceolatus]
gene-cpo	0.00248674	1.30997	up	Zinc carboxypeptidase	Carboxypeptidase O OS=Danio rerio OX=7955 GN=cpo PE=1 SV=1	carboxypeptidase O isoform X1 [Epinephelus lanceolatus]
gene-LOC121947391	0.0444148	-1.86725	down	Troponin	Troponin I, fast skeletal muscle OS=Gallus gallus OX=9031 GN=TNNI2 PE=1 SV=2	troponin I, slow skeletal muscle [Epinephelus lanceolatus]
gene-xirp2a	0.0078571	-2.23592	down	Xin repeat	Xin actin-binding repeat-containing protein 1 OS=Gallus gallus OX=9031 GN=Xirp1 PE=2 SV=3	xin actin-binding repeat-containing protein 2 isoform X1 [Epinephelus lanceolatus]
gene-ppp1r3c2b	0.0174018	-2.09067	down	Carbohydrate/starch-binding module (family 21)	Protein phosphatase 1 regulatory subunit 3C OS=Xenopus laevis OX=8355 GN=ppp1r3c PE=2 SV=1	protein phosphatase 1 regulatory subunit 3C-like [Larimichthys crocea]
gene-sostdc1a	0.00670245	1.43078	up	Sclerostin (SOST)	Sclerostin domain-containing protein 1 OS=Gallus gallus OX=9031 GN=SOSTDC1 PE=1 SV=1	sclerostin domain-containing protein 1a [Epinephelus lanceolatus]
gene-dld	0.0146008	1.37736	up	EGF-like domain	Delta-like protein D OS=Danio rerio OX=7955 GN=dld PE=1 SV=2	delta-like protein D [Sander lucioperca]
gene-LOC121946628	0.00447357	-2.36537	down	Troponin	Troponin T, fast skeletal muscle isoforms OS=Gallus gallus OX=9031 GN=TNNT3 PE=1 SV=3	troponin T, fast skeletal muscle isoforms-like isoform X6 [Morone saxatilis]
gene-haus1	0.00559229	-1.4597	down	--	--	HAUS augmin-like complex subunit 1 [Sander lucioperca]
gene-smpx	0.0246692	-2.01479	down	Stretch-responsive small skeletal muscle X protein, Chisel	--	small muscular protein [Perca flavescens]
gene-LOC121951159	0.0105828	-2.20095	down	B-box zinc finger	--	E3 ubiquitin-protein ligase TRIM63-like [Epinephelus lanceolatus]
gene-hebp2	8.46e-06	1.31681	up	SOUL heme-binding protein	--	heme-binding protein 2 isoform X2 [Sander lucioperca]
gene-olfm1b	0.00087221	1.32286	up	Olfactomedin-like domain	Noelin OS=Gallus gallus OX=9031 GN=OLFM1 PE=1 SV=1	PREDICTED: noelin isoform X2 [Stegastes partitus]
gene-LOC121937638	0.00198946	-2.33562	down	Myosin tail	Myosin-1B OS=Gallus gallus OX=9031 GN=MYH1B PE=2 SV=3	myosin-7 [Sparus aurata]
gene-LOC121962183	0.0293968	-1.9478	down	PTB domain (IRS-1 type)	Protein Dok-7 OS=Takifugu rubripes OX=31033 GN=dok7 PE=2 SV=1	protein Dok-7-like isoform X2 [Epinephelus lanceolatus]
gene-si_dkeyp-69b9.3	0.0195251	-2.05846	down	SAP domain	Myocardin-related transcription factor B OS=Xenopus laevis OX=8355 GN=mrtfb PE=2 SV=1	myocardin [Sander lucioperca]
gene-col11a2	0.0281576	1.76778	up	Collagen triple helix repeat (20 copies)	Collagen alpha-1(II) chain OS=Xenopus tropicalis OX=8364 GN=col2a1 PE=2 SV=1	collagen alpha-2(XI) chain isoform X1 [Epinephelus lanceolatus]
gene-loxa	0.0254718	1.00775	up	Lysyl oxidase	Protein-lysine 6-oxidase OS=Gallus gallus OX=9031 GN=LOX PE=1 SV=1	protein-lysine 6-oxidase [Epinephelus lanceolatus]
gene-myh7ba	7.61e-05	-2.81163	down	Myosin head (motor domain)	Myosin-1B OS=Gallus gallus OX=9031 GN=MYH1B PE=2 SV=3	LOW QUALITY PROTEIN: myosin-7 [Labrus bergylta]
Plectropomus_leopardus_newGene_2795	2.38e-06	3.19619	up	--	Lamin-A OS=Gallus gallus OX=9031 GN=LMNA PE=2 SV=1	lamin-A-like isoform X2 [Mastacembelus armatus]
gene-rtn1a	0.0473938	-1.8562	down	Reticulon	Reticulon-1-B OS=Xenopus laevis OX=8355 GN=rtn1-b PE=2 SV=1	reticulon-1a isoform X1 [Epinephelus lanceolatus]
gene-obsl1a	0.00359329	-2.41372	down	Immunoglobulin I-set domain	Myosin light chain kinase, smooth muscle OS=Gallus gallus OX=9031 GN=Mylk PE=1 SV=2	obscurin-like protein 1a [Sander lucioperca]
gene-LOC121940078	0.0210918	-2.04808	down	--	Serine/threonine/tyrosine-interacting-like protein 2 OS=Danio rerio OX=7955 GN=styxl2 PE=1 SV=1	inactive dual specificity phosphatase 27 isoform X1 [Anarrhichthys ocellatus]
gene-LOC121951958	0.0214381	-2.00629	down	Myosin head (motor domain)	Myosin-1B OS=Gallus gallus OX=9031 GN=MYH1B PE=2 SV=3	myosin-7-like [Echeneis naucrates]
gene-LOC121938063	0.0156162	-2.11663	down	PTRF/SDPR family	Caveolae-associated protein 4a OS=Danio rerio OX=7955 GN=cavin4a PE=1 SV=1	Caveolae-associated protein 4a [Collichthys lucidus]
gene-LOC121937644	0.0172755	-2.09437	down	PTRF/SDPR family	Caveolae-associated protein 4a OS=Danio rerio OX=7955 GN=cavin4a PE=1 SV=1	caveolae-associated protein 4a [Epinephelus lanceolatus]
gene-myl2a	0.00845198	-2.19338	down	EF hand	Myosin regulatory light chain 2A, cardiac muscle isoform OS=Gallus gallus OX=9031 PE=1 SV=2	myosin regulatory light chain 2, ventricular/cardiac muscle isoform [Larimichthys crocea]
gene-ank1a	0.0193501	-2.06943	down	Ankyrin repeats (3 copies)	--	ankyrin-1a isoform X3 [Epinephelus lanceolatus]
gene-col10a1a	0.0040574	1.96156	up	Collagen triple helix repeat (20 copies)	Collagen alpha-1(X) chain OS=Gallus gallus OX=9031 GN=COL10A1 PE=1 SV=4	collagen type X alpha 1, partial [Epinephelus coioides]
gene-ntm	0.0478552	1.36934	up	Immunoglobulin domain	Opioid-binding protein/cell adhesion molecule homolog OS=Gallus gallus OX=9031 GN=OPCML PE=1 SV=2	neurotrimin isoform X1 [Epinephelus lanceolatus]
gene-gls2a	0.0286633	-1.9604	down	Glutaminase	--	glutaminase liver isoform, mitochondrial-like isoform X1 [Epinephelus lanceolatus]
gene-crtac1a	0.00386965	1.29036	up	Repeat domain in Vibrio, Colwellia, Bradyrhizobium and Shewanella	Cartilage acidic protein 1 OS=Xenopus tropicalis OX=8364 GN=crtac1 PE=2 SV=2	cartilage acidic protein 1b [Dicentrarchus labrax]
gene-kcnc2	0.0114165	-2.13289	down	Ion transport protein	Shaker-related potassium channel tsha2 OS=Oncorhynchus mykiss OX=8022 PE=2 SV=1	potassium voltage-gated channel subfamily C member 2 isoform X1 [Epinephelus lanceolatus]
gene-cdkn1d	0.00386965	1.22545	up	Cyclin-dependent kinase inhibitor	--	cyclin-dependent kinase inhibitor 1D isoform X1 [Epinephelus lanceolatus]
gene-LOC121940872	0.008714	-2.24512	down	Actin	Actin-related protein 3-A OS=Xenopus laevis OX=8355 GN=actr3-a PE=1 SV=1	actin-related protein 3B [Neolamprologus brichardi]
gene-scpp1	4.63e-06	1.84106	up	--	--	secretory calcium-binding phosphoprotein 1 [Etheostoma cragini]
Plectropomus_leopardus_newGene_1354	3.67e-09	-2.23674	down	--	Transcription factor VBP OS=Gallus gallus OX=9031 GN=TEF PE=1 SV=2	D site albumin promoter binding protein a [Epinephelus lanceolatus]
gene-lrrc3ca	0.0433119	-1.35632	down	Leucine rich repeat	Leucine-rich repeat-containing protein 3 OS=Danio rerio OX=7955 GN=lrrc3 PE=2 SV=1	leucine-rich repeat-containing protein 3B [Epinephelus lanceolatus]
gene-LOC121964898	0.00872604	-2.24602	down	PTRF/SDPR family	Caveolae-associated protein 4a OS=Danio rerio OX=7955 GN=cavin4a PE=1 SV=1	caveolae-associated protein 4a-like [Seriola lalandi dorsalis]
gene-atp2a1l	0.0272946	-1.97503	down	E1-E2 ATPase	Sarcoplasmic/endoplasmic reticulum calcium ATPase 1 OS=Makaira nigricans OX=13604 GN=atp2a1 PE=2 SV=2	ATPase sarcoplasmic/endoplasmic reticulum Ca2+ transporting 1, like isoform X2 [Epinephelus lanceolatus]
gene-neil1	2.01e-06	1.12547	up	Endonuclease VIII-like 1, DNA bind	--	endonuclease 8-like 1 isoform X1 [Etheostoma cragini]
gene-ppp1r27b	0.00543843	-2.33993	down	Ankyrin repeats (many copies)	Notch-regulated ankyrin repeat-containing protein OS=Xenopus laevis OX=8355 GN=nrarp PE=1 SV=1	protein phosphatase 1 regulatory subunit 27b [Sander lucioperca]
gene-LOC121942087	2.11e-05	1.65406	up	Scavenger receptor cysteine-rich domain	Lysyl oxidase homolog 2 OS=Xenopus tropicalis OX=8364 GN=loxl2 PE=2 SV=2	lysyl oxidase homolog 4-like [Epinephelus lanceolatus]
gene-dbpb	0.0141408	-1.81204	down	Basic region leucine zipper	Transcription factor VBP OS=Gallus gallus OX=9031 GN=TEF PE=1 SV=2	D site albumin promoter binding protein b [Epinephelus lanceolatus]
gene-oxt	1.63e-16	3.14179	up	Neurohypophysial hormones, C-terminal Domain	Isotocin-neurophysin IT 1 OS=Takifugu rubripes OX=31033 PE=3 SV=1	isotocin-neurophysin IT 1-like [Sparus aurata]
gene-ccnf	0.045249	-1.77868	down	Cyclin, N-terminal domain	Cyclin-F OS=Danio rerio OX=7955 GN=ccnf PE=2 SV=1	cyclin-F [Perca flavescens]
gene-LOC121948345	1.45e-06	-3.16428	down	Calponin homology (CH) domain	Cytospin-A OS=Takifugu rubripes OX=31033 GN=specc1l PE=2 SV=1	smoothelin-like protein 1 [Perca flavescens]
gene-agmat	0.0448762	-1.70563	down	Arginase family	Agmatinase, mitochondrial OS=Gallus gallus OX=9031 GN=AGMAT PE=2 SV=1	PREDICTED: agmatinase, mitochondrial-like [Lates calcarifer]
gene-vgll2b	0.00248674	-2.48889	down	Vestigial/Tondu family	--	transcription cofactor vestigial-like protein 2b [Epinephelus lanceolatus]
gene-LOC121954475	0.00670245	-2.29232	down	Muscular LMNA-interacting protein	--	muscular LMNA-interacting protein isoform X1 [Epinephelus lanceolatus]
gene-mlf1	0.0180499	-2.08414	down	Myelodysplasia-myeloid leukemia factor 1-interacting protein	--	myeloid leukemia factor 1 isoform X1 [Epinephelus lanceolatus]
gene-jph1a	0.0333123	-1.92559	down	MORN repeat	--	junctophilin-1-like [Epinephelus lanceolatus]
gene-LOC121956737	0.0238186	-2.00894	down	Ribosomal protein L3	--	LOW QUALITY PROTEIN: 60S ribosomal protein L3-like [Epinephelus lanceolatus]
gene-fabp2	0.0319172	-1.8545	down	Lipocalin / cytosolic fatty-acid binding protein family	Fatty acid-binding protein, intestinal OS=Xenopus laevis OX=8355 GN=fabp2 PE=2 SV=2	Fatty acid-binding protein [Channa argus]
gene-dtna	0.035246	-1.91818	down	EF hand	Dystrophin OS=Gallus gallus OX=9031 GN=DMD PE=2 SV=1	dystrobrevin alpha isoform X5 [Epinephelus lanceolatus]
Plectropomus_leopardus_newGene_1429	0.00430686	-2.27129	down	Myosin tail	Myosin heavy chain, skeletal muscle, adult OS=Gallus gallus OX=9031 PE=1 SV=4	myosin heavy chain, fast skeletal muscle-like [Epinephelus lanceolatus]
gene-LOC121949706	0.00735282	-2.27735	down	Fibronectin type III domain	Myosin-binding protein H OS=Gallus gallus OX=9031 GN=MYBPH PE=1 SV=1	titin-like [Epinephelus lanceolatus]
Plectropomus_leopardus_newGene_13021	0.019907	-2.05118	down	--	--	hypothetical protein PFLUV_G00052050 [Perca fluviatilis]
gene-LOC121955646	0.0497647	-1.74801	down	Ion transport protein	Potassium voltage-gated channel subfamily G member 2 OS=Gallus gallus OX=9031 GN=KCNG2 PE=2 SV=1	potassium voltage-gated channel subfamily F member 1-like [Epinephelus lanceolatus]
gene-spega	0.0130304	-2.14908	down	Immunoglobulin I-set domain	Striated muscle preferentially expressed protein kinase OS=Danio rerio OX=7955 GN=speg PE=2 SV=1	striated muscle preferentially expressed protein kinase isoform X1 [Epinephelus lanceolatus]
gene-pgam2	0.0335877	-1.93199	down	Histidine phosphatase superfamily (branch 1)	Phosphoglycerate mutase 1 OS=Gallus gallus OX=9031 GN=PGAM1 PE=1 SV=3	Phosphoglycerate mutase 2 [Collichthys lucidus]
gene-LOC121960962	0.00670245	-2.2996	down	--	--	uncharacterized protein LOC117264861 isoform X2 [Epinephelus lanceolatus]
gene-LOC121951549	0.0184887	-2.05	down	Junctional sarcoplasmic reticulum protein	--	junctional sarcoplasmic reticulum protein 1 isoform X1 [Epinephelus lanceolatus]
gene-cmya5	0.0213252	-2.03575	down	Fibronectin type III domain	--	cardiomyopathy-associated protein 5 isoform X1 [Epinephelus lanceolatus]
gene-myl13	0.0138994	-2.13905	down	EF-hand domain pair	Myosin light chain 1, cardiac muscle OS=Gallus gallus OX=9031 PE=1 SV=3	myosin, light chain 13 [Epinephelus lanceolatus]
gene-ampd1	0.0334938	-1.92114	down	Adenosine/AMP deaminase	--	AMP deaminase 1 isoform X3 [Epinephelus lanceolatus]
gene-tnnt1	0.00323578	-2.32454	down	Troponin	Troponin T, fast skeletal muscle isoforms OS=Gallus gallus OX=9031 GN=TNNT3 PE=1 SV=3	troponin T, slow skeletal muscle isoform X3 [Epinephelus lanceolatus]
gene-si_ch211-117k10.3	0.000433229	-1.12589	down	Zinc-finger double domain	Transcription factor Sp8 OS=Gallus gallus OX=9031 GN=SP8 PE=2 SV=1	Krueppel-like factor 15 [Epinephelus lanceolatus]
gene-prrt4b	0.00600898	-1.71944	down	--	--	proline-rich transmembrane protein 4 [Epinephelus lanceolatus]
gene-adamts1	0.0239895	1.13127	up	ADAM-TS Spacer 1	Zinc metalloproteinase/disintegrin OS=Gloydius brevicaudus OX=259325 PE=2 SV=1	A disintegrin and metalloproteinase with thrombospondin motifs 1 [Epinephelus lanceolatus]
gene-hhatlb	0.00242569	-2.40234	down	--	--	protein-cysteine N-palmitoyltransferase HHAT-like protein [Anarrhichthys ocellatus]
gene-LOC121963075	0.00102423	1.60352	up	von Willebrand factor type C domain	Collagen alpha-1(I) chain OS=Gallus gallus OX=9031 GN=COL1A1 PE=1 SV=3	PREDICTED: collagen alpha-2(V) chain-like isoform X1 [Paralichthys olivaceus]
gene-cldnk	0.00625655	-1.75414	down	PMP-22/EMP/MP20/Claudin family	Claudin-like protein ZF-A89 OS=Danio rerio OX=7955 GN=cldnd PE=2 SV=1	PREDICTED: claudin-4-like [Lates calcarifer]
gene-tmem98	0.0361923	-1.91011	down	Grap2 and cyclin-D-interacting	Transmembrane protein 98 OS=Xenopus laevis OX=8355 GN=tmem98 PE=2 SV=1	transmembrane protein 98 [Epinephelus lanceolatus]
gene-LOC121950688	0.00902243	-2.23282	down	Pyruvate kinase, barrel domain	Pyruvate kinase PKM OS=Xenopus laevis OX=8355 GN=pkm PE=2 SV=1	PREDICTED: pyruvate kinase PKM-like [Stegastes partitus]
gene-LOC121950948	0.0108043	-2.19628	down	--	--	uncharacterized protein si:ch211-157b11.14 [Epinephelus lanceolatus]
gene-per1b	3.39e-08	-2.275	down	Period protein 2/3C-terminal region	Period circadian protein homolog 2 OS=Gallus gallus OX=9031 GN=PER2 PE=2 SV=1	period circadian protein homolog 1b isoform X1 [Epinephelus lanceolatus]
Plectropomus_leopardus_newGene_1430	0.00940764	-2.1708	down	Myosin head (motor domain)	Myosin heavy chain, fast skeletal muscle OS=Cyprinus carpio OX=7962 PE=2 SV=2	PREDICTED: myosin heavy chain, fast skeletal muscle-like [Paralichthys olivaceus]
gene-klhl31	0.00759442	-2.27176	down	Kelch motif	Kelch-like protein 31 OS=Danio rerio OX=7955 GN=klhl31 PE=2 SV=1	kelch-like protein 31 [Seriola dumerili]
gene-LOC121957840	0.045249	1.2979	up	Extracellular link domain	Aggrecan core protein OS=Gallus gallus OX=9031 GN=ACAN PE=1 SV=2	brevican core protein-like isoform X2 [Epinephelus lanceolatus]
gene-LOC121962899	0.00194735	-2.52845	down	RING-type zinc-finger	E3 ubiquitin-protein ligase RNF166 OS=Xenopus laevis OX=8355 GN=rnf166 PE=2 SV=1	E3 ubiquitin-protein ligase TRIM63-like [Epinephelus lanceolatus]
gene-LOC121964551	0.00816242	-2.25516	down	Immunoglobulin I-set domain	--	titin-like isoform X1 [Epinephelus lanceolatus]
gene-slc23a2	0.00323578	1.13314	up	Permease family	Solute carrier family 23 member 2 OS=Xenopus tropicalis OX=8364 GN=slc23a2 PE=2 SV=1	solute carrier family 23 member 2 isoform X3 [Epinephelus lanceolatus]
gene-LOC121947081	0.00251848	-1.0405	down	Zinc-finger double domain	Transcription factor Sp8 OS=Gallus gallus OX=9031 GN=SP8 PE=2 SV=1	Krueppel-like factor 15 [Collichthys lucidus]
gene-ppm1ka	0.00251848	-2.47771	down	Protein phosphatase 2C	Protein phosphatase 1K, mitochondrial OS=Xenopus laevis OX=8355 GN=ppm1k PE=2 SV=1	protein phosphatase 1K, mitochondrial-like [Epinephelus lanceolatus]
gene-myom3	0.0196044	-2.03201	down	Fibronectin type III domain	M-protein, striated muscle OS=Gallus gallus OX=9031 PE=2 SV=1	myomesin-3 [Epinephelus lanceolatus]
gene-ky	0.00303278	-2.43841	down	Transglutaminase-like superfamily	--	kyphoscoliosis peptidase [Epinephelus lanceolatus]
Plectropomus_leopardus_newGene_11613	0.0071334	1.48752	up	Collagen triple helix repeat (20 copies)	--	--
gene-fbxl22	0.0323781	-1.91727	down	F-box-like	--	F-box and leucine-rich protein 22 [Perca flavescens]
gene-rbm24b	0.00485762	-2.35869	down	RNA recognition motif. (a.k.a. RRM, RBD, or RNP domain)	RNA-binding protein 24 OS=Danio rerio OX=7955 GN=rbm24 PE=2 SV=1	RNA-binding protein 24b isoform X1 [Epinephelus lanceolatus]
gene-LOC121948713	0.0255326	-1.99327	down	Nebulin repeat	Drebrin-like protein B OS=Xenopus laevis OX=8355 GN=dbnl-b PE=2 SV=1	nebulin isoform X18 [Perca flavescens]
gene-LOC121938123	0.025217	-1.89405	down	UTP--glucose-1-phosphate uridylyltransferase	--	UTP--glucose-1-phosphate uridylyltransferase-like isoform X2 [Amphiprion ocellaris]
gene-fibina	0.0128561	1.13915	up	Fin bud initiation factor homologue	Fin bud initiation factor OS=Danio rerio OX=7955 GN=fibin PE=2 SV=1	fin bud initiation factor [Epinephelus lanceolatus]
gene-LOC121940115	0.000267122	-2.65093	down	--	--	sterile alpha motif domain-containing protein 9-like [Epinephelus lanceolatus]
gene-stac3	0.0247141	-2.00717	down	Variant SH3 domain	SH3 and cysteine-rich domain-containing protein 3 OS=Danio rerio OX=7955 GN=stac3 PE=1 SV=1	SH3 and cysteine-rich domain-containing protein 3 [Epinephelus lanceolatus]
gene-abcc6a	0.0268709	1.36492	up	ABC transporter transmembrane region	Multidrug resistance-associated protein 1 OS=Gallus gallus OX=9031 GN=ABCC1 PE=2 SV=1	multidrug resistance-associated protein 1 [Epinephelus lanceolatus]
gene-mibp2	3.24e-06	1.43902	up	AAA domain	--	muscle-specific beta 1 integrin binding protein 2 [Morone saxatilis]
gene-znf106a	0.02699	-1.99312	down	WD domain, G-beta repeat	--	zinc finger protein 106 [Perca flavescens]
gene-LOC121959168	0.0258122	-1.98593	down	MYND finger	--	putative protein MSS51 homolog, mitochondrial [Epinephelus lanceolatus]
gene-LOC121947797	0.0337165	-1.93216	down	PDZ domain	PDZ and LIM domain protein 7 OS=Danio rerio OX=7955 GN=pdlim7 PE=2 SV=1	hypothetical protein FQN60_010441 [Etheostoma spectabile]
gene-LOC121948779	0.0161051	1.29298	up	Immunoglobulin domain	Neural cell adhesion molecule 1 OS=Gallus gallus OX=9031 GN=NCAM1 PE=1 SV=3	matrix-remodeling-associated protein 5-like [Epinephelus lanceolatus]
gene-cadm1b	0.00555202	1.43378	up	Immunoglobulin domain	Cell adhesion molecule 2 OS=Xenopus tropicalis OX=8364 GN=cadm2 PE=2 SV=1	cell adhesion molecule 1b isoform X1 [Epinephelus lanceolatus]
gene-myod1	0.0288083	-1.96401	down	Myogenic Basic domain	Myoblast determination protein 1 homolog OS=Takifugu rubripes OX=31033 GN=myod PE=2 SV=1	myoblast determination protein 1 homolog [Epinephelus lanceolatus]
gene-tnnc1a	1.26e-10	-3.78484	down	EF-hand domain pair	Troponin C, slow skeletal and cardiac muscles OS=Coturnix japonica OX=93934 GN=TNNC1 PE=2 SV=1	troponin C, slow skeletal and cardiac muscles [Oryzias latipes]
gene-LOC121963354	0.00891962	-2.232	down	Apoptosis regulator proteins, Bcl-2 family	Bcl-2-related ovarian killer protein homolog A OS=Danio rerio OX=7955 GN=boka PE=2 SV=1	uncharacterized protein LOC116400174 isoform X2 [Anarrhichthys ocellatus]
gene-pygma	0.0280773	-1.98429	down	Carbohydrate phosphorylase	--	glycogen phosphorylase, muscle form [Amphiprion ocellaris]
gene-slc25a5	0.000267122	-2.4102	down	Mitochondrial carrier protein	Calcium-binding mitochondrial carrier protein SCaMC-1 OS=Xenopus tropicalis OX=8364 GN=slc25a24 PE=2 SV=1	ADP/ATP translocase 2 [Epinephelus lanceolatus]
gene-LOC121947582	0.000763576	1.01597	up	FAD binding domain of DNA photolyase	Cryptochrome-1 OS=Sylvia borin OX=73324 GN=CRY1 PE=2 SV=1	cryptochrome-1-like [Epinephelus lanceolatus]
gene-LOC121943338	0.0459639	-1.85112	down	Protein kinase domain	Calcium/calmodulin-dependent protein kinase type II delta chain OS=Gallus gallus OX=9031 GN=CAMK2D PE=2 SV=1	phosphorylase kinase, gamma 1a (muscle) [Epinephelus lanceolatus]
gene-usp13	0.0141408	-2.07543	down	Ubiquitin carboxyl-terminal hydrolase	Ubiquitin carboxyl-terminal hydrolase 13 OS=Danio rerio OX=7955 GN=usp13 PE=2 SV=1	PREDICTED: ubiquitin carboxyl-terminal hydrolase 13 isoform X1 [Lates calcarifer]
gene-creb3l1	0.000269687	1.09341	up	bZIP transcription factor	Cyclic AMP-responsive element-binding protein 3-like protein 2 OS=Xenopus laevis OX=8355 GN=creb3l2 PE=2 SV=1	cyclic AMP-responsive element-binding protein 3-like protein 1 [Epinephelus lanceolatus]
gene-LOC121959705	0.0104807	-2.16864	down	EF hand	Myosin light chain, embryonic OS=Gallus gallus OX=9031 PE=2 SV=1	myosin light chain 4-like [Seriola dumerili]
gene-pabpc4	0.00997826	-2.21195	down	RNA recognition motif. (a.k.a. RRM, RBD, or RNP domain)	Polyadenylate-binding protein 1-B OS=Xenopus laevis OX=8355 GN=pabpc1-b PE=2 SV=1	polyadenylate-binding protein 4 [Epinephelus lanceolatus]
gene-LOC121956555(cytochrome P450 2K1-like)	0.0236057	-2.01458	down	Cytochrome P450	Cytochrome P450 2K1 OS=Oncorhynchus mykiss OX=8022 GN=cyp2k1 PE=2 SV=1	Cytochrome P450 2K1 [Liparis tanakae]
gene-LOC121942390	0.0232254	-1.74689	down	Immunoglobulin V-set domain	--	CMRF35-like molecule 1 isoform X1 [Trematomus bernacchii]
gene-vgll1	0.0414801	1.60853	up	Vestigial/Tondu family	--	transcription cofactor vestigial-like protein 1 [Epinephelus lanceolatus]
gene-myl2b	0.000412725	-2.56191	down	EF-hand domain pair	Myosin regulatory light chain 2A, cardiac muscle isoform OS=Gallus gallus OX=9031 PE=1 SV=2	PREDICTED: myosin regulatory light chain 2, ventricular/cardiac muscle isoform [Lates calcarifer]
gene-LOC121962910	0.000358554	1.47846	up	Collagen triple helix repeat (20 copies)	Collagen alpha-1(II) chain (Fragment) OS=Gallus gallus OX=9031 GN=COL2A1 PE=2 SV=2	collagen alpha-2(V) chain [Epinephelus lanceolatus]
gene-LOC121965179	0.03058	-1.93507	down	Protein phosphatase 2C	Protein phosphatase 1K, mitochondrial OS=Xenopus laevis OX=8355 GN=ppm1k PE=2 SV=1	Protein phosphatase 1K, mitochondrial [Larimichthys crocea]
gene-LOC121953094	0.000318995	-2.81652	down	Calcium binding and coiled-coil domain (CALCOCO1) like	Calcium-binding and coiled-coil domain-containing protein 1 OS=Danio rerio OX=7955 GN=calcoco1 PE=3 SV=1	calcium-binding and coiled-coil domain-containing protein 1-like isoform X1 [Seriola lalandi dorsalis]
gene-ckmb	0.0163769	-2.09326	down	ATP:guanido phosphotransferase, C-terminal catalytic domain	Creatine kinase M-type OS=Gallus gallus OX=9031 GN=CKM PE=2 SV=1	creatine kinase M-type-like [Parambassis ranga]
gene-ldb3b	0.0254718	-1.99896	down	Domain of unknown function (DUF4749)	PDZ and LIM domain protein 3 OS=Xenopus laevis OX=8355 GN=pdlim3 PE=2 SV=1	LIM domain-binding protein 3b isoform X1 [Epinephelus lanceolatus]
gene-ciarta	1.53e-05	-2.14144	down	Circadian-associated transcriptional repressor	--	circadian-associated transcriptional repressor-like [Cottoperca gobio]
gene-ttn.1	0.0361923	-1.90643	down	Immunoglobulin I-set domain	Myosin light chain kinase, smooth muscle OS=Gallus gallus OX=9031 GN=Mylk PE=1 SV=2	titin-like isoform X1 [Epinephelus lanceolatus]
gene-LOC121960390	0.00323578	-2.2833	down	Myosin head (motor domain)	Myosin-1B OS=Gallus gallus OX=9031 GN=MYH1B PE=2 SV=3	myosin-6-like isoform X1 [Epinephelus lanceolatus]
gene-LOC121961596	0.00253812	-2.33227	down	Ion transport protein	Shaker-related potassium channel tsha2 OS=Oncorhynchus mykiss OX=8022 PE=2 SV=1	shaker-related potassium channel tsha2 [Epinephelus lanceolatus]
gene-LOC121960928	0.00143294	-2.56604	down	--	Xin actin-binding repeat-containing protein 1 OS=Danio rerio OX=7955 GN=xirp1 PE=1 SV=1	xin actin-binding repeat-containing protein 1 isoform X1 [Epinephelus lanceolatus]
gene-col1a1b	0.000425218	1.51707	up	Collagen triple helix repeat (20 copies)	Collagen alpha-1(I) chain OS=Gallus gallus OX=9031 GN=COL1A1 PE=1 SV=3	collagen, type I, alpha 1b [Morone saxatilis]
gene-LOC121951508	0.028525	-1.96352	down	Short myomegalin-like EB1 binding proteins, N-terminal domain	--	myomegalin-like isoform X2 [Epinephelus lanceolatus]
gene-fancd2	0.00941002	1.09979	up	Fanconi anaemia protein FancD2 nuclease	--	Fanconi anemia group D2 protein [Epinephelus lanceolatus]
gene-fpr1	0.00234826	1.08057	up	7 transmembrane receptor (rhodopsin family)	C3a anaphylatoxin chemotactic receptor OS=Danio rerio OX=7955 GN=c3ar1 PE=3 SV=1	chemokine-like receptor 1 [Epinephelus lanceolatus]
gene-LOC121963054	0.00258251	-2.47687	down	Variant SH3 domain	--	myc box-dependent-interacting protein 1-like isoform X2 [Acanthochromis polyacanthus]
gene-mylpfb	1.81e-07	-3.45473	down	EF-hand domain	Myosin regulatory light chain 2, skeletal muscle isoform OS=Gallus gallus OX=9031 GN=MYLPF PE=1 SV=2	myosin light chain, phosphorylatable, fast skeletal muscle b [Epinephelus lanceolatus]
gene-ntn1b	0.00794584	1.24315	up	Laminin N-terminal (Domain VI)	Netrin-1 OS=Gallus gallus OX=9031 GN=NTN1 PE=1 SV=1	netrin-1b [Epinephelus lanceolatus]
gene-LOC121937946	0.00087221	1.55952	up	Collagen triple helix repeat (20 copies)	--	--
gene-sgca	0.00251848	-2.48292	down	Sarcoglycan alpha/epsilon	--	hypothetical protein PFLUV_G00240960 [Perca fluviatilis]
gene-unc45b	0.0157596	-2.11054	down	Myosin-binding striated muscle assembly central	Protein unc-45 homolog B OS=Danio rerio OX=7955 GN=unc45b PE=1 SV=2	protein unc-45 homolog B isoform X1 [Epinephelus lanceolatus]
Plectropomus_leopardus_newGene_470	0.0142699	-2.12983	down	Amino acid permease	Y+L amino acid transporter 2 OS=Danio rerio OX=7955 GN=slc7a6 PE=2 SV=1	PREDICTED: Y+L amino acid transporter 2-like [Lates calcarifer]
gene-kcnab1b	0.0108043	-1.85639	down	Aldo/keto reductase family	Voltage-gated potassium channel subunit beta-1 OS=Gallus gallus OX=9031 GN=KCNAB1 PE=2 SV=1	voltage-gated potassium channel subunit beta-1 isoform X2 [Epinephelus lanceolatus]
gene-LOC121942600	0.028525	-1.97551	down	Domain of unknown function (DUF4585)	--	uncharacterized protein C4orf54 homolog [Epinephelus lanceolatus]
gene-lyve1a	0.0210918	1.07922	up	Extracellular link domain	--	lymphatic vessel endothelial hyaluronic acid receptor 1a [Epinephelus lanceolatus]
gene-LOC121950132	0.0337761	-1.93213	down	Calcium-activated chloride channel	--	anoctamin-1-like isoform X1 [Epinephelus lanceolatus]
gene-LOC121959774	0.0134148	-2.13303	down	Eukaryotic translation initiation factor 4E binding protein (EIF4EBP)	Eukaryotic translation initiation factor 4E-binding protein 3-like OS=Danio rerio OX=7955 GN=eif4ebp3l PE=1 SV=1	eukaryotic translation initiation factor 4E-binding protein 2-like [Epinephelus lanceolatus]
gene-si_dkey-238o13.4	0.00717606	1.13838	up	short chain dehydrogenase	--	PREDICTED: uncharacterized protein LOC108902255 [Lates calcarifer]
gene-LOC121950059	0.0245449	-2.00559	down	Ion transport protein	Dihydropyridine-sensitive L-type skeletal muscle calcium channel subunit alpha-1 OS=Cyprinus carpio OX=7962 PE=2 SV=1	dihydropyridine-sensitive L-type skeletal muscle calcium channel subunit alpha-1-like [Epinephelus lanceolatus]
gene-rbfox1l	0.00592845	-2.3236	down	Calcitonin gene-related peptide regulator C terminal	RNA binding protein fox-1 homolog 1-like OS=Danio rerio OX=7955 GN=rbfox1l PE=1 SV=1	RNA binding protein fox-1 homolog 1-like [Epinephelus lanceolatus]
gene-LOC121950170	0.000164564	1.12871	up	C2H2-type zinc finger	--	zinc finger protein 469 [Epinephelus lanceolatus]
gene-gmpr	0.00258251	-2.4769	down	IMP dehydrogenase / GMP reductase domain	--	GMP reductase 1 [Epinephelus lanceolatus]
gene-LOC121960918	0.0201445	-1.949	down	Glycosyl transferase family 8	--	glycogenin-1b isoform X1 [Epinephelus lanceolatus]
gene-LOC121966229	0.00981044	-1.8875	down	Ligand-binding domain of nuclear hormone receptor	Nuclear receptor ROR-alpha B OS=Danio rerio OX=7955 GN=rorab PE=2 SV=1	PREDICTED: LOW QUALITY PROTEIN: nuclear receptor subfamily 1 group D member 1-like [Lates calcarifer]
gene-idh2	0.010803	-2.14411	down	Isocitrate/isopropylmalate dehydrogenase	--	isocitrate dehydrogenase [NADP], mitochondrial [Epinephelus lanceolatus]
gene-LOC121966655	0.00457807	-2.36542	down	Neurotransmitter-gated ion-channel transmembrane region	Acetylcholine receptor subunit delta OS=Xenopus laevis OX=8355 GN=chrnd PE=2 SV=1	acetylcholine receptor subunit delta [Etheostoma spectabile]
gene-LOC121953712	0.0485358	-1.8468	down	Transcriptional regulator, SIX1, N-terminal SD domain	Homeobox protein six1b OS=Danio rerio OX=7955 GN=six1b PE=1 SV=1	homeobox protein SIX1 [Perca flavescens]
gene-cpt1b	0.00392901	-2.39567	down	Choline/Carnitine o-acyltransferase	Carnitine O-acetyltransferase OS=Columba livia OX=8932 GN=CRAT PE=1 SV=1	carnitine O-palmitoyltransferase 1, liver isoform-like isoform X2 [Seriola dumerili]
gene-foxd2	0.0163769	1.02078	up	Forkhead domain	Forkhead box protein D2 OS=Xenopus laevis OX=8355 GN=foxd2 PE=2 SV=1	forkhead box protein D2-like [Perca flavescens]
gene-LOC121951100	0.0127908	-2.1602	down	--	--	mucin-17-like [Morone saxatilis]
gene-paplnb	3.61e-07	1.75563	up	Thrombospondin type 1 domain	Protease inhibitor 1 OS=Walterinnesia aegyptia OX=64182 PE=1 SV=1	papilin b, proteoglycan-like sulfated glycoprotein [Epinephelus lanceolatus]
gene-LOC121961690	0.00341879	-2.32828	down	--	--	bcl-2-like protein 13 [Gymnodraco acuticeps]
gene-LOC121960318	0.000111316	1.84807	up	--	--	PREDICTED: uncharacterized protein LOC108901125 isoform X1 [Lates calcarifer]
gene-LOC121965692	5.83e-06	-3.3048	down	NAD(P) transhydrogenase beta subunit	--	PREDICTED: NAD(P) transhydrogenase, mitochondrial-like [Lates calcarifer]
gene-si_ch73-43g23.1	0.0121623	-2.17405	down	Domain of unknown function (DUF4585)	--	serine/arginine repetitive matrix protein 2 [Epinephelus lanceolatus]
gene-htra1a	0.0156752	1.00943	up	Trypsin-like peptidase domain	Serine protease HTRA1A OS=Danio rerio OX=7955 GN=htra1a PE=2 SV=1	serine protease HTRA1A-like [Epinephelus lanceolatus]
gene-mmp9	0.0187798	1.81171	up	Matrixin	72 kDa type IV collagenase OS=Gallus gallus OX=9031 GN=MMP2 PE=1 SV=1	matrix metalloproteinase-9 [Cottoperca gobio]
gene-LOC121951210	0.0478552	1.26242	up	Protein-tyrosine phosphatase	Receptor-type tyrosine-protein phosphatase U OS=Gallus gallus OX=9031 GN=PTPRU PE=2 SV=1	receptor-type tyrosine-protein phosphatase mu isoform X1 [Cottoperca gobio]
gene-LOC121950916	0.00981044	-2.21449	down	Kelch motif	Kelch-like protein 40a OS=Danio rerio OX=7955 GN=klhl40a PE=2 SV=2	kelch-like protein 40a [Epinephelus lanceolatus]
gene-LOC121955625	0.0448762	-1.85871	down	Aspartyl beta-hydroxylase N-terminal region	--	triadin isoform X1 [Etheostoma spectabile]
gene-prx	0.00760159	-2.27135	down	Putative adhesin	--	neuroblast differentiation-associated protein AHNAK isoform X8 [Epinephelus lanceolatus]
gene-LOC121951725	0.00476077	1.38547	up	Laminin N-terminal (Domain VI)	Netrin-1 OS=Gallus gallus OX=9031 GN=NTN1 PE=1 SV=1	netrin-G1-like isoform X1 [Epinephelus lanceolatus]
gene-LOC121943318	0.0344394	-1.92864	down	Ubiquitin carboxyl-terminal hydrolase	Ubiquitin carboxyl-terminal hydrolase 2 OS=Gallus gallus OX=9031 GN=USP2 PE=2 SV=1	ubiquitin carboxyl-terminal hydrolase 2a isoform X2 [Amphiprion ocellaris]
gene-LOC121954249	0.0465745	-1.84164	down	LIM domain	PDZ and LIM domain protein 7 OS=Xenopus laevis OX=8355 GN=pdlim7 PE=2 SV=1	LIM domain-binding protein 3-like isoform X1 [Anarrhichthys ocellatus]
gene-loxl4	0.0210918	1.50526	up	Lysyl oxidase	Lysyl oxidase homolog 2 OS=Xenopus tropicalis OX=8364 GN=loxl2 PE=2 SV=2	lysyl oxidase homolog 4 [Epinephelus lanceolatus]
gene-LOC121959877	0.00572352	-2.33175	down	Myosin head (motor domain)	--	unconventional myosin-XVIIIb-like isoform X1 [Epinephelus lanceolatus]
gene-LOC121940736	0.0307218	-1.93776	down	Myosin head (motor domain)	Myosin heavy chain, skeletal muscle, adult OS=Gallus gallus OX=9031 PE=1 SV=4	myosin-7-like isoform X2 [Echeneis naucrates]
gene-tpm2	0.000918091	-2.44834	down	Tropomyosin	Tropomyosin beta chain OS=Gallus gallus OX=9031 GN=TPM2 PE=1 SV=1	tropomyosin beta chain isoform X4 [Perca flavescens]
gene-arxa	0.00241616	-2.37306	down	Homeodomain	Aristaless-related homeobox protein OS=Danio rerio OX=7955 GN=arx PE=2 SV=1	aristaless-related homeobox protein [Epinephelus lanceolatus]
gene-LOC121947096	0.0114165	-2.18488	down	EF hand	Troponin C, skeletal muscle OS=Pelophylax esculentus OX=8401 PE=1 SV=1	troponin C, skeletal muscle-like isoform X2 [Notolabrus celidotus]
gene-LOC121951703	0.00695091	-2.2919	down	Gelsolin repeat	--	supervillin-like isoform X1 [Epinephelus lanceolatus]
gene-casq1b	0.00695091	-2.29199	down	Calsequestrin	Calsequestrin-1 OS=Pelophylax esculentus OX=8401 PE=1 SV=1	calsequestrin-1b isoform X1 [Epinephelus lanceolatus]
gene-pfkfb3	0.0288083	-1.37103	down	6-phosphofructo-2-kinase	6-phosphofructo-2-kinase/fructose-2,6-bisphosphatase OS=Lithobates catesbeianus OX=8400 PE=2 SV=1	6-phosphofructo-2-kinase/fructose-2,6-bisphosphatase 3 isoform X4 [Epinephelus lanceolatus]
gene-asb5a	0.0240543	-2.02065	down	Ankyrin repeats (3 copies)	--	ankyrin repeat and SOCS box protein 5 [Epinephelus lanceolatus]
gene-LOC121954799	0.0278367	-1.9875	down	Ankyrin repeats (3 copies)	Ankyrin repeat domain-containing protein 1 OS=Gallus gallus OX=9031 GN=ANKRD1 PE=2 SV=1	ankyrin repeat domain-containing protein 1-like [Epinephelus lanceolatus]
gene-ppp1r3ab	0.0403033	-1.8776	down	Carbohydrate/starch-binding module (family 21)	--	LOW QUALITY PROTEIN: uncharacterized protein ppp1r3ab [Epinephelus lanceolatus]
gene-LOC121962947	0.0146008	1.01919	up	ADP-ribosylglycohydrolase	--	uncharacterized protein LOC117250034 [Epinephelus lanceolatus]
gene-LOC121961481	0.0127136	-2.13217	down	Troponin	Troponin I, fast skeletal muscle OS=Gallus gallus OX=9031 GN=TNNI2 PE=1 SV=2	troponin I, slow skeletal muscle-like [Epinephelus lanceolatus]
gene-LOC121954162	0.0315778	-1.90986	down	Protein of unknown function (DUF737)	MICOS complex subunit mic25-a OS=Xenopus laevis OX=8355 GN=chchd6-a PE=2 SV=2	MICOS complex subunit mic25a-like isoform X3 [Sander lucioperca]
gene-LOC121965790	0.028525	1.6484	up	PMP-22/EMP/MP20/Claudin family	Claudin-like protein ZF-A89 OS=Danio rerio OX=7955 GN=cldnd PE=2 SV=1	claudin-like protein ZF-A89 [Epinephelus lanceolatus]
gene-LOC121951972	0.0283088	-1.04443	down	NADH-ubiquinone oxidoreductase B12 subunit family	--	NADH dehydrogenase [ubiquinone] 1 beta subcomplex subunit 3 [Epinephelus lanceolatus]
gene-mypn	0.00879854	-2.23938	down	Immunoglobulin I-set domain	Neogenin (Fragment) OS=Gallus gallus OX=9031 PE=2 SV=1	myopalladin isoform X1 [Epinephelus lanceolatus]
gene-spon1a	0.0304617	1.38088	up	Thrombospondin type 1 domain	Spondin-1 OS=Gallus gallus OX=9031 GN=SPON1 PE=2 SV=1	spondin-1a [Epinephelus lanceolatus]
gene-bpgm	0.045249	-1.85316	down	Histidine phosphatase superfamily (branch 1)	Phosphoglycerate mutase 1 OS=Gallus gallus OX=9031 GN=PGAM1 PE=1 SV=3	bisphosphoglycerate mutase [Morone saxatilis]
gene-LOC121948286	0.0179123	-2.0872	down	Calcineurin-binding protein (Calsarcin)	--	myozenin-2-like isoform X1 [Epinephelus lanceolatus]
gene-atp2a2a	0.0245449	-1.24762	down	E1-E2 ATPase	Sarcoplasmic/endoplasmic reticulum calcium ATPase 2 OS=Gallus gallus OX=9031 GN=ATP2A2 PE=2 SV=2	sarcoplasmic/endoplasmic reticulum calcium ATPase 2 isoform X1 [Epinephelus lanceolatus]
gene-LOC121949923	1.17e-05	-2.73292	down	Filamin/ABP280 repeat	Alpha-actinin-2 OS=Gallus gallus OX=9031 GN=ACTN2 PE=2 SV=1	filamin-C-like isoform X2 [Epinephelus lanceolatus]
gene-si_ch211-241j12.3	0.00132775	1.13863	up	Actin	Actin, alpha cardiac muscle 1 OS=Xenopus laevis OX=8355 GN=actc1 PE=2 SV=1	uncharacterized protein LOC116706724 isoform X2 [Etheostoma spectabile]
Plectropomus_leopardus_newGene_3359	0.0128561	-1.47159	down	Immunoglobulin domain	--	uncharacterized protein LOC117255190 [Epinephelus lanceolatus]
gene-coro6	0.0142699	-2.13267	down	Domain of unknown function (DUF1899)	Coronin-1C-A OS=Danio rerio OX=7955 GN=coro1ca PE=2 SV=1	coronin-6 [Morone saxatilis]
gene-slc25a33	1.53e-05	-1.68713	down	Mitochondrial carrier protein	Solute carrier family 25 member 33 OS=Danio rerio OX=7955 GN=slc25a33 PE=2 SV=1	solute carrier family 25 member 33 [Seriola dumerili]
gene-LOC121950615	0.00174675	-2.51359	down	Troponin	Troponin I, fast skeletal muscle OS=Gallus gallus OX=9031 GN=TNNI2 PE=1 SV=2	troponin I, slow skeletal muscle-like [Epinephelus lanceolatus]
gene-myom1b	0.0161051	-2.10609	down	Fibronectin type III domain	M-protein, striated muscle OS=Gallus gallus OX=9031 PE=2 SV=1	M-protein, striated muscle isoform X5 [Etheostoma cragini]
gene-asb5b	0.0323739	-1.94741	down	Ankyrin repeats (3 copies)	--	ankyrin repeat and SOCS box protein 5b isoform X1 [Epinephelus lanceolatus]
gene-ppp1r3aa	0.00323578	-2.43844	down	Carbohydrate/starch-binding module (family 21)	--	uncharacterized protein ppp1r3aa isoform X1 [Epinephelus lanceolatus]
gene-LOC121949270	6.32e-05	1.04014	up	Eukaryotic cytochrome b561	Cytochrome b reductase 1 OS=Danio rerio OX=7955 GN=cybrd1 PE=2 SV=1	cytochrome b reductase 1 [Epinephelus lanceolatus]
gene-tmem119b	0.0402118	1.26777	up	TMEM119 family	--	transmembrane protein 119b [Epinephelus lanceolatus]
gene-cplx2l	0.0386512	1.00611	up	Synaphin protein	Complexin-1 OS=Narke japonica OX=62965 PE=1 SV=1	complexin-1-like [Parambassis ranga]
gene-xirp1	0.00198108	-2.52345	down	Xin repeat	Xin actin-binding repeat-containing protein 1 OS=Danio rerio OX=7955 GN=xirp1 PE=1 SV=1	xin actin-binding repeat-containing protein 1 isoform X2 [Epinephelus lanceolatus]
gene-slc1a6	0.000953599	1.0074	up	Sodium:dicarboxylate symporter family	Excitatory amino acid transporter 1 OS=Ambystoma tigrinum OX=8305 GN=SLC1A3 PE=1 SV=1	excitatory amino acid transporter 4 [Epinephelus lanceolatus]
gene-LOC121955126	0.00366149	-2.41505	down	Myosin-like coiled-coil protein	Beta-taxilin OS=Gallus gallus OX=9031 GN=TXLNB PE=2 SV=1	alpha-taxilin isoform X1 [Epinephelus lanceolatus]
gene-bhlhe40	2.28e-06	-1.75933	down	Helix-loop-helix DNA-binding domain	Hairy and enhancer of split-related protein helt OS=Danio rerio OX=7955 GN=helt PE=2 SV=1	class E basic helix-loop-helix protein 40 [Epinephelus lanceolatus]
gene-LOC121938205	0.0205841	-2.04106	down	PAP2 superfamily	Inactive phospholipid phosphatase 7 OS=Danio rerio OX=7955 GN=plpp7 PE=2 SV=1	inactive phospholipid phosphatase 7-like [Epinephelus lanceolatus]
gene-LOC121942643	0.00972008	-2.11022	down	Dynamin family	Sarcalumenin OS=Gallus gallus OX=9031 GN=SRL PE=2 SV=2	sarcalumenin-like [Perca flavescens]
gene-mafaa	0.0265007	-1.99254	down	bZIP Maf transcription factor	Transcription factor MafAa OS=Danio rerio OX=7955 GN=mafaa PE=2 SV=1	transcription factor MafA [Larimichthys crocea]
gene-zgc_165481	0.0246692	1.74517	up	zinc-RING finger domain	E3 ubiquitin-protein ligase RNF182 OS=Xenopus laevis OX=8355 GN=rnf182 PE=2 SV=1	E3 ubiquitin-protein ligase RNF182 [Epinephelus lanceolatus]
gene-zgc_172270	0.0224051	-2.03579	down	Caveolin	Caveolin-2 OS=Takifugu rubripes OX=31033 GN=cav2 PE=3 SV=1	caveolin-2-like [Perca flavescens]
gene-trim63b	0.0137928	-2.14286	down	RING-type zinc-finger	Tripartite motif containing 13 OS=Xenopus tropicalis OX=8364 GN=trim13 PE=3 SV=1	LOW QUALITY PROTEIN: E3 ubiquitin-protein ligase TRIM63 [Morone saxatilis]
gene-LOC121963524	0.00100181	-2.53888	down	Protein kinase domain	Striated muscle preferentially expressed protein kinase OS=Danio rerio OX=7955 GN=speg PE=2 SV=1	obscurin-like isoform X5 [Epinephelus lanceolatus]
gene-chrna1	0.0465745	-1.83699	down	Neurotransmitter-gated ion-channel transmembrane region	Acetylcholine receptor subunit alpha OS=Danio rerio OX=7955 GN=chrna1 PE=2 SV=1	acetylcholine receptor subunit alpha-like [Epinephelus lanceolatus]
gene-hsp90aa1.1	0.00592582	-2.31982	down	Hsp90 protein	Heat shock protein HSP 90-alpha 1 OS=Danio rerio OX=7955 GN=hsp90a.1 PE=1 SV=3	PREDICTED: heat shock protein HSP 90-alpha 1 [Stegastes partitus]
gene-me1	0.045249	-1.84507	down	Malic enzyme, NAD binding domain	NADP-dependent malic enzyme OS=Anas platyrhynchos OX=8839 GN=ME1 PE=1 SV=1	NADP-dependent malic enzyme [Epinephelus lanceolatus]
gene-LOC121956958	0.00450881	-2.37633	down	Telethonin protein	--	telethonin-like isoform X1 [Archocentrus centrarchus]
gene-LOC121946372	0.0298131	-1.9659	down	Arrestin (or S-antigen), C-terminal domain	--	thioredoxin-interacting protein-like [Epinephelus lanceolatus]
gene-tpm3	0.000348503	-2.61648	down	Tropomyosin	Tropomyosin alpha-1 chain OS=Xenopus laevis OX=8355 GN=tpm1 PE=2 SV=1	PREDICTED: tropomyosin alpha-3 chain isoform X1 [Stegastes partitus]
gene-slc43a1b	0.00198946	-2.51256	down	Major Facilitator Superfamily	Large neutral amino acids transporter small subunit 4 OS=Xenopus tropicalis OX=8364 GN=slc43a2 PE=2 SV=1	solute carrier family 43 member 1b [Epinephelus lanceolatus]
gene-LOC121952571	0.0196044	-2.06607	down	Calponin homology (CH) domain	Cytospin-A OS=Danio rerio OX=7955 GN=specc1la PE=2 SV=2	smoothelin-like protein 2 isoform X1 [Perca flavescens]
gene-LOC121965519	0.0189497	-2.06791	down	AdoMet dependent proline di-methyltransferase	N-terminal Xaa-Pro-Lys N-methyltransferase 1 OS=Danio rerio OX=7955 GN=ntmt1 PE=2 SV=1	N-terminal Xaa-Pro-Lys N-methyltransferase 1 [Epinephelus lanceolatus]
gene-ak1	0.034788	-1.91176	down	Adenylate kinase	Adenylate kinase isoenzyme 1 OS=Cyprinus carpio OX=7962 GN=ak1 PE=1 SV=2	adenylate kinase isoenzyme 1 [Epinephelus lanceolatus]
gene-LOC121954867	0.028525	-1.97398	down	Domain of unknown function (DUF4585)	--	golgin subfamily B member 1 isoform X1 [Epinephelus lanceolatus]
gene-arg2	0.00027337	-2.6746	down	Arginase family	Arginase, non-hepatic 1 OS=Xenopus laevis OX=8355 GN=arg2-a PE=2 SV=1	arginase-2, mitochondrial [Epinephelus lanceolatus]
gene-LOC121957567	0.00447357	-2.37258	down	Glyceraldehyde 3-phosphate dehydrogenase, C-terminal domain	Glyceraldehyde-3-phosphate dehydrogenase OS=Danio rerio OX=7955 GN=gapdh PE=2 SV=2	glyceraldehyde-3-phosphate dehydrogenase-like [Salarias fasciatus]
gene-adamts2a	0.00447357	1.01409	up	Reprolysin family propeptide	Zinc metalloproteinase/disintegrin OS=Gloydius brevicaudus OX=259325 PE=1 SV=1	A disintegrin and metalloproteinase with thrombospondin motifs 2-like isoform X1 [Cottoperca gobio]
gene-cavin4a	0.0334938	-1.9361	down	PTRF/SDPR family	Caveolae-associated protein 4a OS=Danio rerio OX=7955 GN=cavin4a PE=1 SV=1	caveolae-associated protein 4a [Epinephelus lanceolatus]
gene-klhl30	0.0307792	-1.89523	down	BTB/POZ domain	Kelch-like protein 30 OS=Xenopus laevis OX=8355 GN=klhl30 PE=2 SV=1	kelch-like protein 30 [Epinephelus lanceolatus]
gene-LOC121952137	0.00336763	1.26106	up	Fasciclin domain	--	periostin-like isoform X1 [Epinephelus lanceolatus]
gene-smyd2b	0.00543548	-2.34427	down	SET domain	N-lysine methyltransferase SMYD2-B OS=Danio rerio OX=7955 GN=smyd2b PE=1 SV=2	N-lysine methyltransferase SMYD2-B-like [Epinephelus lanceolatus]
gene-lmod2b	0.000352434	-2.65901	down	Tropomodulin	Leiomodin-2 OS=Gallus gallus OX=9031 GN=LMOD2 PE=1 SV=2	leiomodin-2 [Epinephelus lanceolatus]
gene-chrnb1	0.00623161	-2.31363	down	Neurotransmitter-gated ion-channel transmembrane region	Acetylcholine receptor subunit beta (Fragment) OS=Xenopus laevis OX=8355 GN=chrnb1 PE=2 SV=1	acetylcholine receptor subunit beta [Epinephelus lanceolatus]
gene-LOC121938403	0.0102715	-2.20693	down	Putative tRNA binding domain	Tyrosine--tRNA ligase, cytoplasmic OS=Xenopus tropicalis OX=8364 GN=yars1 PE=2 SV=1	aminoacyl tRNA synthase complex-interacting multifunctional protein 1 [Epinephelus lanceolatus]
gene-cap2	0.0172755	-2.09459	down	Adenylate cyclase associated (CAP) C terminal	--	adenylyl cyclase-associated protein 2 [Epinephelus lanceolatus]
gene-ryr1b	0.0297271	-1.9498	down	RIH domain	--	ryanodine receptor 1b isoform X1 [Epinephelus lanceolatus]
gene-akap6	0.0361923	-1.89148	down	Spectrin repeat	--	A-kinase anchor protein 6 isoform X2 [Epinephelus lanceolatus]
gene-kbtbd12	0.0257791	-1.99679	down	BTB And C-terminal Kelch	Kelch repeat and BTB domain-containing protein 12 OS=Danio rerio OX=7955 GN=kbtbd12 PE=2 SV=1	kelch repeat and BTB domain-containing protein 12 [Perca flavescens]
gene-LOC121947046	0.000164564	-2.84386	down	Differentiation and proliferation regulator	Pancreatic progenitor cell differentiation and proliferation factor B OS=Danio rerio OX=7955 GN=ppdpfb PE=3 SV=1	pancreatic progenitor cell differentiation and proliferation factor B-like [Epinephelus lanceolatus]
gene-npas2	5.29e-05	1.98137	up	PAS fold	Circadian locomoter output cycles protein kaput OS=Tyto alba OX=56313 GN=CLOCK PE=2 SV=1	neuronal PAS domain-containing protein 2 isoform X3 [Epinephelus lanceolatus]
gene-cacnb1	0.0396135	-1.89259	down	Guanylate kinase	--	voltage-dependent L-type calcium channel subunit beta-1 isoform X1 [Parambassis ranga]
gene-fbp2	0.0400353	-1.88878	down	Fructose-1-6-bisphosphatase, N-terminal domain	--	fructose-1,6-bisphosphatase isozyme 2 [Morone saxatilis]
gene-slc25a4	0.0243441	-2.01229	down	Mitochondrial carrier protein	Calcium-binding mitochondrial carrier protein SCaMC-1 OS=Xenopus tropicalis OX=8364 GN=slc25a24 PE=2 SV=1	PREDICTED: LOW QUALITY PROTEIN: ADP/ATP translocase 1 [Lates calcarifer]
gene-LOC121966082	0.00387763	-2.33747	down	Myosin tail	Myosin-1B OS=Gallus gallus OX=9031 GN=MYH1B PE=2 SV=3	myosin-7-like [Mastacembelus armatus]
gene-nexn	0.00537489	-2.34769	down	Immunoglobulin I-set domain	--	nexilin isoform X1 [Sander lucioperca]
gene-LOC121945015	0.0453064	1.43985	up	--	--	hypothetical protein EPR50_G00046510 [Perca flavescens]
gene-LOC121939960	0.0128561	-2.15993	down	Leucine rich repeat	--	leucine-rich repeat-containing protein 2 [Epinephelus lanceolatus]
gene-LOC121959330	0.000428989	-2.51801	down	PDZ domain	--	synaptopodin 2-like protein isoform X1 [Epinephelus lanceolatus]
gene-pla2g10	0.0473935	1.36006	up	Phospholipase A2	Phospholipase A2 OS=Meiacanthus atrodorsalis OX=1405650 PE=2 SV=1	hypothetical protein PFLUV_G00178880 [Perca fluviatilis]
gene-LOC121962977	0.0144542	-2.12865	down	Kelch motif	Kelch-like protein 41b OS=Danio rerio OX=7955 GN=klhl41b PE=2 SV=1	kelch-like protein 41b [Amphiprion ocellaris]
gene-capn3b	0.0163194	-2.09955	down	Calpain family cysteine protease	Calpain-3 OS=Gallus gallus OX=9031 GN=CAPN3 PE=2 SV=1	calpain-3b isoform X1 [Epinephelus lanceolatus]
gene-klhl43	0.00600898	-2.31937	down	Kelch motif	Kelch-like protein 31 OS=Danio rerio OX=7955 GN=klhl31 PE=2 SV=1	kelch-like protein 31 [Epinephelus lanceolatus]
gene-LOC121966107	0.0259897	-1.17292	down	--	--	nuclear pore complex protein Nup155 [Epinephelus lanceolatus]
gene-LOC121947428	0.00873424	-2.24473	down	Carbohydrate/starch-binding module (family 21)	--	protein phosphatase 1 regulatory subunit 3A isoform X1 [Epinephelus lanceolatus]
gene-hspb7	0.0059828	-1.99277	down	Hsp20/alpha crystallin family	Heat shock protein beta-1 OS=Gallus gallus OX=9031 GN=HSPB1 PE=2 SV=1	PREDICTED: heat shock protein beta-7 [Lates calcarifer]
gene-dlgap1b	0.0334938	-1.93605	down	Guanylate-kinase-associated protein (GKAP) protein	Disks large-associated protein 1 OS=Danio rerio OX=7955 GN=dlgap1 PE=3 SV=2	disks large-associated protein 1 isoform X1 [Epinephelus lanceolatus]
gene-LOC121952273	5.68e-08	-3.2766	down	RIH domain	--	ryanodine receptor 1-like isoform X1 [Epinephelus lanceolatus]
gene-LOC121948667	0.0109972	-2.14792	down	--	--	titin-like [Epinephelus lanceolatus]
gene-si_ch1073-398f15.1	0.028043	-1.96342	down	--	--	cardiomyopathy-associated protein 5 [Epinephelus lanceolatus]
gene-hspb9	0.0335877	-1.93611	down	Hsp20/alpha crystallin family	--	Heat shock protein beta-11 [Collichthys lucidus]
gene-slc38a3b	0.00981044	-2.2031	down	Transmembrane amino acid transporter protein	Sodium-coupled neutral amino acid transporter 2 OS=Danio rerio OX=7955 GN=slc38a2 PE=3 SV=1	sodium-coupled neutral amino acid transporter 3 isoform X1 [Epinephelus lanceolatus]
gene-LOC121942528	0.0348068	-1.90562	down	PMP-22/EMP/MP20/Claudin tight junction	--	voltage-dependent calcium channel gamma-1 subunit-like [Epinephelus lanceolatus]
gene-anxa6	0.0115098	-2.18418	down	Annexin	Annexin A6 OS=Gallus gallus OX=9031 GN=ANXA6 PE=2 SV=1	annexin A6 isoform X1 [Epinephelus lanceolatus]
gene-inavaa	0.00695091	1.45593	up	Cytohesin Ubiquitin Protein Inducing Domain	--	innate immunity activator protein [Epinephelus lanceolatus]
gene-kcnh4b	0.00136021	1.59203	up	Ion transport protein	Potassium voltage-gated channel subfamily H member 6 OS=Gallus gallus OX=9031 GN=KCNH6 PE=2 SV=2	PREDICTED: potassium voltage-gated channel subfamily H member 4-like isoform X1 [Lates calcarifer]
gene-LOC121952862	0.00917447	-2.19222	down	Hsp20/alpha crystallin family	Heat shock protein beta-11 OS=Danio rerio OX=7955 GN=hspb11 PE=2 SV=2	hypothetical protein PFLUV_G00189020 [Perca fluviatilis]
gene-LOC121952859	0.0396652	-1.88316	down	F-box	--	F-box only protein 40-like [Epinephelus lanceolatus]
gene-hspb6	9.86e-05	-2.95029	down	Hsp20/alpha crystallin family	Alpha-crystallin B chain OS=Squalus acanthias OX=7797 GN=CRYAB PE=1 SV=1	heat shock protein beta-6 isoform X1 [Epinephelus lanceolatus]
gene-LOC121939736	0.00323578	1.59493	up	PAS domain	Aryl hydrocarbon receptor nuclear translocator-like protein 1 OS=Gallus gallus OX=9031 GN=ARNTL PE=1 SV=1	aryl hydrocarbon receptor nuclear translocator-like protein 1 [Mastacembelus armatus]
gene-stbd1	0.00972008	-2.21803	down	Starch binding domain	--	FK506-binding protein 5 [Epinephelus lanceolatus]
gene-xirp2b	0.0070648	-2.28902	down	Xin repeat	Xin actin-binding repeat-containing protein 1 OS=Danio rerio OX=7955 GN=xirp1 PE=1 SV=1	xin actin-binding repeat-containing protein 2 [Epinephelus lanceolatus]
gene-mybpc1	1.23e-05	-2.74248	down	Immunoglobulin I-set domain	Myosin-binding protein C, cardiac-type OS=Gallus gallus OX=9031 GN=MYBPC3 PE=1 SV=3	myosin-binding protein C, slow-type isoform X7 [Epinephelus lanceolatus]
gene-per3	0.000433229	-1.54958	down	Period protein 2/3C-terminal region	Period circadian protein homolog 2 OS=Gallus gallus OX=9031 GN=PER2 PE=2 SV=1	period circadian protein homolog 3 isoform X1 [Epinephelus lanceolatus]
gene-LOC121963586	0.0125037	-2.16807	down	EF-hand domain	Myosin regulatory light chain 2, skeletal muscle isoform OS=Gallus gallus OX=9031 GN=MYLPF PE=1 SV=2	myosin light chain, phosphorylatable, fast skeletal muscle b [Epinephelus lanceolatus]
gene-desma	0.000352434	-2.76986	down	Intermediate filament protein	Desmin OS=Xenopus laevis OX=8355 GN=des PE=2 SV=1	Desmin [Larimichthys crocea]
gene-gpib	0.0189855	-2.07344	down	Phosphoglucose isomerase	--	glucose-6-phosphate isomerase b [Etheostoma cragini]
gene-obsl1b	0.0127908	-2.15745	down	Immunoglobulin I-set domain	Myosin-binding protein C, fast-type OS=Gallus gallus OX=9031 GN=MYBPC2 PE=1 SV=3	obscurin-like protein 1 isoform X10 [Epinephelus lanceolatus]
gene-arntl2	0.00420592	1.48629	up	PAS domain	Aryl hydrocarbon receptor nuclear translocator-like protein 1 OS=Gallus gallus OX=9031 GN=ARNTL PE=1 SV=1	aryl hydrocarbon receptor nuclear translocator-like protein 2 isoform X1 [Epinephelus lanceolatus]
gene-ckmt2a	0.000266885	-2.82652	down	ATP:guanido phosphotransferase, C-terminal catalytic domain	Creatine kinase S-type, mitochondrial OS=Gallus gallus OX=9031 GN=CKMT2 PE=1 SV=2	creatine kinase, mitochondrial 2a (sarcomeric) isoform X1 [Epinephelus lanceolatus]
gene-LOC121957897	0.00100548	1.97964	up	5'-nucleotidase, C-terminal domain	Snake venom 5'-nucleotidase (Fragment) OS=Naja atra OX=8656 PE=1 SV=1	snake venom 5'-nucleotidase-like [Epinephelus lanceolatus]
gene-usp28	0.0179123	-2.08572	down	Ubiquitin carboxyl-terminal hydrolase	Ubiquitin carboxyl-terminal hydrolase 28 OS=Gallus gallus OX=9031 GN=USP28 PE=2 SV=1	ubiquitin carboxyl-terminal hydrolase 28 isoform X4 [Epinephelus lanceolatus]
gene-LOC121958766	0.0344394	-1.91132	down	Dual specificity phosphatase, catalytic domain	Dual specificity phosphatase DUPD1 OS=Danio rerio OX=7955 GN=dupd1 PE=2 SV=1	inactive dual specificity phosphatase 27-like [Morone saxatilis]
gene-LOC121951961	0.0497647	-1.83408	down	Myosin head (motor domain)	Myosin-1B OS=Gallus gallus OX=9031 GN=MYH1B PE=2 SV=3	myosin-7-like [Salarias fasciatus]
gene-LOC121959449	0.000425543	-2.51796	down	Troponin	Troponin T, cardiac muscle isoforms OS=Gallus gallus OX=9031 GN=TNNT2 PE=2 SV=2	troponin T, cardiac muscle isoforms isoform X4 [Etheostoma cragini]
gene-spegb	0.0123776	-2.16945	down	Immunoglobulin I-set domain	Striated muscle preferentially expressed protein kinase OS=Danio rerio OX=7955 GN=speg PE=2 SV=1	striated muscle preferentially expressed protein kinase isoform X1 [Epinephelus lanceolatus]
gene-map10	0.019907	-1.33587	down	Domain of unknown function	--	microtubule-associated protein 10 [Sander lucioperca]
gene-LOC121953212	0.00825687	-2.15673	down	Actin	Actin, alpha cardiac muscle 1 OS=Gallus gallus OX=9031 GN=ACTC1 PE=3 SV=1	PREDICTED: actin, alpha cardiac muscle 1 [Stegastes partitus]
gene-srl	0.0033315	-2.42322	down	Dynamin family	Sarcalumenin OS=Gallus gallus OX=9031 GN=SRL PE=2 SV=2	sarcalumenin isoform X1 [Epinephelus lanceolatus]
gene-opcml	0.019907	1.18406	up	Immunoglobulin domain	Opioid-binding protein/cell adhesion molecule homolog OS=Gallus gallus OX=9031 GN=OPCML PE=1 SV=2	PREDICTED: LOW QUALITY PROTEIN: opioid-binding protein/cell adhesion molecule homolog [Lates calcarifer]
gene-LOC121955586	0.0241553	-2.00692	down	Ankyrin repeats (3 copies)	--	ankyrin repeat and SOCS box protein 2-like isoform X2 [Seriola lalandi dorsalis]
gene-phex	0.000262985	1.55586	up	Peptidase family M13	--	phosphate-regulating neutral endopeptidase PHEX [Epinephelus lanceolatus]
gene-pknox2	0.0331301	1.45632	up	N-terminal of Homeobox Meis and PKNOX1	Homeobox protein meis3-B OS=Xenopus laevis OX=8355 GN=meis3-b PE=2 SV=2	hypothetical protein F7725_007387, partial [Dissostichus mawsoni]
gene-LOC121949301	0.00878752	-2.2413	down	--	--	LIM domain only protein 7-like [Epinephelus lanceolatus]
gene-LOC121958684	0.00143294	-2.54148	down	Nebulin repeat	--	Nebulin-related-anchoring protein [Dicentrarchus labrax]
gene-dnajb6b	0.0335877	-1.59535	down	DnaJ domain	DnaJ homolog subfamily B member 6-B OS=Xenopus laevis OX=8355 GN=dnajb6-b PE=2 SV=1	dnaJ homolog subfamily B member 6b isoform X1 [Anabas testudineus]
gene-actn2b	0.0212899	-1.85142	down	Spectrin repeat	Alpha-actinin-2 OS=Gallus gallus OX=9031 GN=ACTN2 PE=2 SV=1	alpha-actinin-2b isoform X2 [Epinephelus lanceolatus]
gene-LOC121963015	0.0218502	-2.03784	down	--	--	glycogenin-2 [Epinephelus lanceolatus]
gene-fkbp7	0.0121623	1.05456	up	FKBP-type peptidyl-prolyl cis-trans isomerase	--	peptidyl-prolyl cis-trans isomerase FKBP7 [Epinephelus lanceolatus]
gene-tent5aa	0.00112135	1.05898	up	Nucleotidyltransferase	Terminal nucleotidyltransferase 5C OS=Danio rerio OX=7955 GN=tent5c PE=2 SV=1	terminal nucleotidyltransferase 5A [Epinephelus lanceolatus]
gene-LOC121948233	0.0216969	-2.03205	down	PMP-22/EMP/MP20/Claudin tight junction	Transmembrane protein 182 OS=Danio rerio OX=7955 GN=tmem182 PE=2 SV=1	transmembrane protein 182-like [Cottoperca gobio]
gene-LOC121963787	2.13e-10	-4.10381	down	Sushi repeat (SCR repeat)	--	complement factor H-like isoform X4 [Hippoglossus stenolepis]
gene-prkg1b	0.0351504	-1.90955	down	Protein kinase domain	Ribosomal protein S6 kinase alpha-6 OS=Danio rerio OX=7955 GN=rps6ka6 PE=2 SV=1	cGMP-dependent protein kinase 1 isoform X1 [Epinephelus lanceolatus]
gene-dhrs7cb	0.0396135	-1.88351	down	short chain dehydrogenase	Dehydrogenase/reductase SDR family member 7C-A OS=Danio rerio OX=7955 GN=dhrs7ca PE=2 SV=1	dehydrogenase/reductase (SDR family) member 7Cb isoform X2 [Epinephelus lanceolatus]
gene-aldoab	0.0142046	-2.13555	down	Fructose-bisphosphate aldolase class-I	Fructose-bisphosphate aldolase A OS=Salmo salar OX=8030 PE=1 SV=1	fructose-bisphosphate aldolase A [Salarias fasciatus]
gene-LOC121958381	0.0210918	-2.05034	down	MYND finger	--	putative protein MSS51 homolog, mitochondrial [Epinephelus lanceolatus]
gene-capn1a	0.047274	-1.85701	down	Calpain family cysteine protease	Calpain-1 catalytic subunit OS=Gallus gallus OX=9031 PE=1 SV=2	calpain-1 catalytic subunit-like isoform X1 [Perca flavescens]
gene-LOC121946862	0.037694	1.11243	up	Domain of unknown function (DUF4203)	Transmembrane protein 198 OS=Xenopus tropicalis OX=8364 GN=tmem198 PE=1 SV=1	transmembrane protein 198-like [Epinephelus lanceolatus]
gene-LOC121946468	0.0139959	-1.65701	down	Ras family	Rho-related GTP-binding protein RhoA-A OS=Danio rerio OX=7955 GN=rhoaa PE=1 SV=1	rho-related GTP-binding protein Rho6-like [Morone saxatilis]
gene-LOC121947082	0.00191963	-2.51123	down	NAD(P) transhydrogenase beta subunit	--	NAD(P) transhydrogenase, mitochondrial-like [Epinephelus lanceolatus]
gene-tmod1	0.0368956	-1.78441	down	Tropomodulin	Leiomodin-2 OS=Gallus gallus OX=9031 GN=LMOD2 PE=1 SV=2	tropomodulin-1 isoform X1 [Epinephelus lanceolatus]
gene-LOC121950214	0.0128561	1.66611	up	Helix-loop-helix DNA-binding domain	Aryl hydrocarbon receptor nuclear translocator-like protein 1 OS=Tyto alba OX=56313 GN=ARNTL PE=2 SV=1	aryl hydrocarbon receptor nuclear translocator-like 1a [Epinephelus lanceolatus]
gene-LOC121946529	0.0432609	-1.8799	down	Domain of unknown function (DUF4643)	--	hypothetical protein D5F01_LYC04232 [Larimichthys crocea]
gene-syt10	2.13e-08	2.24361	up	C2 domain	Synaptotagmin-C OS=Diplobatis ommata OX=1870830 GN=P65-C PE=2 SV=1	synaptotagmin-10-like isoform X1 [Seriola lalandi dorsalis]
gene-LOC121949594	0.0246692	-2.00704	down	Immunoglobulin I-set domain	Myosin light chain kinase, smooth muscle OS=Gallus gallus OX=9031 GN=Mylk PE=1 SV=2	titin-like isoform X1 [Parambassis ranga]
gene-col10a1b	0.0330347	1.36228	up	Collagen triple helix repeat (20 copies)	Collagen alpha-1(X) chain OS=Gallus gallus OX=9031 GN=COL10A1 PE=1 SV=4	collagen alpha-1(X) chain [Epinephelus lanceolatus]
gene-tmem38a	0.0416707	-1.86864	down	TRIC channel	Trimeric intracellular cation channel type A OS=Danio rerio OX=7955 GN=tmem38a PE=2 SV=1	trimeric intracellular cation channel type A [Anarrhichthys ocellatus]
gene-spp1	0.0331366	1.5048	up	--	--	osteopontin isoform X3 [Cottoperca gobio]
gene-sema5a	7.07e-07	1.31506	up	Sema domain	Semaphorin-3A OS=Gallus gallus OX=9031 GN=SEMA3A PE=1 SV=1	semaphorin-5A [Epinephelus lanceolatus]
gene-acsl1a	0.00175905	-1.44486	down	AMP-binding enzyme	Long-chain-fatty-acid--CoA ligase ACSBG2 OS=Xenopus laevis OX=8355 GN=acsbg2 PE=2 SV=1	long-chain-fatty-acid--CoA ligase 1a isoform X1 [Epinephelus lanceolatus]
gene-adss1	0.0135964	-2.14428	down	Adenylosuccinate synthetase	Adenylosuccinate synthetase isozyme 1 C OS=Salmo salar OX=8030 GN=adss1c PE=2 SV=1	hypothetical protein PFLUV_G00234800 [Perca fluviatilis]
gene-LOC121963535	0.0012591	-2.50245	down	Protein kinase domain	Striated muscle preferentially expressed protein kinase OS=Danio rerio OX=7955 GN=speg PE=2 SV=1	obscurin-like isoform X4 [Epinephelus lanceolatus]
gene-aldh18a1	0.026988	1.82283	up	Amino acid kinase family	--	delta-1-pyrroline-5-carboxylate synthase isoform X1 [Epinephelus lanceolatus]
gene-clocka	1.7e-24	2.87977	up	PAS domain	Circadian locomoter output cycles protein kaput OS=Tyto alba OX=56313 GN=CLOCK PE=2 SV=1	circadian locomoter output cycles protein kaput isoform X1 [Epinephelus lanceolatus]
Plectropomus_leopardus_newGene_5680	0.0184887	-2.07354	down	Junctional sarcoplasmic reticulum protein	--	hypothetical protein D9C73_008524 [Collichthys lucidus]
gene-LOC121949806	0.028525	-1.97261	down	NAD-dependent glycerol-3-phosphate dehydrogenase N-terminus	Glycerol-3-phosphate dehydrogenase [NAD(+)], cytoplasmic OS=Takifugu rubripes OX=31033 GN=gpd1 PE=3 SV=1	glycerol-3-phosphate dehydrogenase [NAD(+)], cytoplasmic-like [Epinephelus lanceolatus]
gene-klhl41a	0.000361883	-2.57354	down	Kelch motif	Kelch-like protein 41a OS=Danio rerio OX=7955 GN=klhl41a PE=2 SV=1	kelch-like protein 41a [Epinephelus lanceolatus]
gene-cipcb	7.83e-07	-1.16755	down	Clock interacting protein circadian	CLOCK-interacting pacemaker OS=Xenopus laevis OX=8355 GN=cipc PE=2 SV=1	CLOCK-interacting pacemaker [Epinephelus lanceolatus]
gene-LOC121939045	0.0425525	-1.88336	down	Enolase, C-terminal TIM barrel domain	Beta-enolase OS=Salmo salar OX=8030 GN=ENO3 PE=1 SV=1	beta-enolase [Morone saxatilis]
gene-rgs16	0.000433229	-2.31357	down	Regulator of G protein signaling domain	Regulator of G-protein signaling 4 OS=Gallus gallus OX=9031 GN=RGS4 PE=2 SV=1	regulator of G-protein signaling 5-like [Epinephelus lanceolatus]
gene-LOC121949456	0.028525	-1.89947	down	Mitochondrial carrier protein	Solute carrier family 25 member 36-A OS=Danio rerio OX=7955 GN=slc25a36a PE=2 SV=1	calcium-binding mitochondrial carrier protein Aralar1-like isoform X1 [Epinephelus lanceolatus]
gene-ghdc	0.0254718	1.06557	up	GH3 auxin-responsive promoter	--	GH3 domain-containing protein [Epinephelus lanceolatus]
gene-myom1a	0.0238186	-2.01636	down	Fibronectin type III domain	M-protein, striated muscle OS=Gallus gallus OX=9031 PE=2 SV=1	myomesin 1a (skelemin) isoform X2 [Epinephelus lanceolatus]
gene-LOC121943357	0.000164564	-2.86642	down	Cytochrome c oxidase subunit VII	--	hypothetical protein PFLUV_G00014590 [Perca fluviatilis]
gene-LOC121961806	0.0183823	1.82631	up	SPRY-associated domain	Zinc-binding protein A33 OS=Pleurodeles waltl OX=8319 PE=1 SV=2	E3 ubiquitin-protein ligase TRIM39 [Epinephelus lanceolatus]
gene-btr02	0.00143294	-1.51296	down	SPRY-associated domain	Zinc-binding protein A33 OS=Pleurodeles waltl OX=8319 PE=1 SV=2	bloodthirsty-related gene family, member 2 [Sander lucioperca]
gene-fhl1a	0.000492614	-2.53468	down	LIM domain	LIM domain only protein 3 OS=Danio rerio OX=7955 GN=lmo3 PE=2 SV=1	four and a half LIM domains protein 1a isoform X1 [Epinephelus lanceolatus]
gene-LOC121958129	0.0130304	2.06281	up	Chitin synthase	--	chitin synthase chs-1-like [Epinephelus lanceolatus]
gene-LOC121945641	0.0163753	-2.05934	down	Dual specificity phosphatase, catalytic domain	--	protein tyrosine phosphatase type IVA 3 [Epinephelus lanceolatus]
gene-LOC121945447	0.0128561	1.18938	up	Zinc finger, C4 type (two domains)	Retinoic acid receptor beta OS=Gallus gallus OX=9031 GN=RARB PE=2 SV=2	retinoic acid receptor beta-like isoform X1 [Sander lucioperca]
gene-myoz2b	0.00568061	-2.23383	down	Calcineurin-binding protein (Calsarcin)	--	myozenin-2b isoform X1 [Sander lucioperca]
gene-LOC121947329	0.0123776	-2.1697	down	Fibronectin type III domain	--	hypothetical protein EPR50_G00002750 [Perca flavescens]
gene-LOC121951101	0.0320382	-1.75471	down	Importin 13 repeat	Importin-13 OS=Gallus gallus OX=9031 GN=IPO13 PE=2 SV=1	importin-13-like [Epinephelus lanceolatus]
gene-alpk3a	0.0213252	-2.04789	down	Alpha-kinase family	Alpha-protein kinase 2 OS=Danio rerio OX=7955 GN=alpk2 PE=2 SV=2	alpha-protein kinase 3 isoform X1 [Epinephelus lanceolatus]
gene-asb10	0.00285936	-2.46174	down	Ankyrin repeats (3 copies)	--	ankyrin repeat and SOCS box protein 10 isoform X1 [Epinephelus lanceolatus]
gene-mfap2	3.57e-05	1.20213	up	Microfibril-associated glycoprotein (MAGP)	--	microfibrillar-associated protein 2 isoform X2 [Epinephelus lanceolatus]
gene-alpk3b	0.000763576	-2.62117	down	Alpha-kinase family	Alpha-protein kinase 2 OS=Danio rerio OX=7955 GN=alpk2 PE=2 SV=2	alpha-protein kinase 3 [Sander lucioperca]
gene-ppp1r3g	0.0164892	-2.08539	down	Carbohydrate/starch-binding module (family 21)	Protein phosphatase 1 regulatory subunit 3C OS=Xenopus laevis OX=8355 GN=ppp1r3c PE=2 SV=1	protein phosphatase 1 regulatory subunit 3G [Mastacembelus armatus]
gene-egln2	0.0459128	-1.86382	down	2OG-Fe(II) oxygenase superfamily	--	egl nine homolog 2-like [Seriola dumerili]
gene-smyd1a	0.0224051	-2.02532	down	SET domain	--	histone-lysine N-methyltransferase SMYD1a [Epinephelus lanceolatus]
gene-LOC121962443	0.0307792	-1.95655	down	BTB/POZ domain	Kelch-like protein 26 OS=Danio rerio OX=7955 GN=klhl26 PE=4 SV=1	uncharacterized protein LOC117246154 [Epinephelus lanceolatus]
gene-tmem59l	0.00902243	1.19126	up	Brain specific membrane anchored protein	--	transmembrane protein 59-like [Epinephelus lanceolatus]
gene-cgref1	0.00891962	1.11267	up	--	--	cell growth regulator with EF hand domain protein 1 [Epinephelus lanceolatus]
gene-LOC121946556	0.000351534	-2.77821	down	--	--	PGC-1 and ERR-induced regulator in muscle protein 1 [Perca flavescens]
gene-LOC121966827	0.0431592	-1.82527	down	56kDa selenium binding protein (SBP56)	Methanethiol oxidase OS=Danio rerio OX=7955 GN=selenbp1 PE=2 SV=1	methanethiol oxidase [Epinephelus lanceolatus]
gene-LOC121955576	0.0289505	-1.87502	down	Protein kinase domain	Dual specificity tyrosine-phosphorylation-regulated kinase 2 OS=Gallus gallus OX=9031 GN=DYRK2 PE=2 SV=1	SRSF protein kinase 3-like [Epinephelus lanceolatus]
gene-map3k7cl	0.00358796	-2.37213	down	--	--	MAP3K7 C-terminal-like protein [Epinephelus lanceolatus]
gene-si_ch211-63p21.2	0.0477925	1.17795	up	Formin Homology 2 Domain	--	hypothetical protein EPR50_G00195750 [Perca flavescens]
gene-acta1b	0.0351504	-1.90409	down	Actin	Actin, alpha skeletal muscle A OS=Takifugu rubripes OX=31033 GN=acta1a PE=2 SV=1	Actin, alpha skeletal muscle [Takifugu flavidus]
gene-LOC121938166	0.0108043	1.62776	up	--	Aryl hydrocarbon receptor nuclear translocator-like protein 1 OS=Gallus gallus OX=9031 GN=ARNTL PE=1 SV=1	aryl hydrocarbon receptor nuclear translocator-like protein 1 [Mastacembelus armatus]
gene-LOC121947377	0.0334938	-1.93055	down	Mitochondrial carrier protein	Calcium-binding mitochondrial carrier protein SCaMC-2-A OS=Danio rerio OX=7955 GN=slc25a25a PE=2 SV=1	mitochondrial glutamate carrier 1-like [Epinephelus lanceolatus]
gene-LOC121945150	0.00954418	-1.2469	down	CTP synthase N-terminus	CTP synthase 1 OS=Danio rerio OX=7955 GN=ctps1 PE=1 SV=1	CTP synthase 1b [Cyclopterus lumpus]
gene-myl1	0.028525	-1.96499	down	EF-hand domain	Myosin light chain 1, skeletal muscle isoform OS=Chelon ramada OX=30804 PE=1 SV=1	PREDICTED: myosin light chain 1, skeletal muscle isoform [Lates calcarifer]
gene-cav3	0.00879854	-2.24132	down	Caveolin	Caveolin-1 OS=Gallus gallus OX=9031 GN=CAV1 PE=2 SV=1	caveolin-3 [Labrus bergylta]

## Sheet: Table S4
Table S4 Differentially expressed genes in the skin between AS and C
#ID	FDR	log2FC	regulated	Pfam_annotation	Swiss-Prot_annotation	NR_annotation
gene-mlana	0.0304921	1.60679	up	Protein melan-A	--	melanoma antigen recognized by T-cells 1 isoform X2 [Sander lucioperca]
gene-slc6a11a（slc6a13）	4.68e-08	2.13881	up	Sodium:neurotransmitter symporter family	Creatine transporter OS=Torpedo marmorata OX=7788 PE=2 SV=1	solute carrier family 6 member 11a [Epinephelus lanceolatus]
gene-LOC121938932	0.000128758	1.83372	up	Homocysteine S-methyltransferase	Betaine--homocysteine S-methyltransferase 1 OS=Danio rerio OX=7955 GN=bhmt PE=2 SV=1	betaine--homocysteine S-methyltransferase 1 [Sander lucioperca]
gene-LOC121947404	0.000174986	2.69274	up	Chitin binding Peritrophin-A domain	--	chitinase-3-like protein 1 [Epinephelus lanceolatus]
gene-wdr76	0.000534732	1.5956	up	--	WD repeat-containing protein 76 OS=Xenopus laevis OX=8355 GN=wdr76 PE=2 SV=1	WD repeat-containing protein 76 [Epinephelus lanceolatus]
gene-tyrp1b	0.000223188	1.90666	up	Common central domain of tyrosinase	5,6-dihydroxyindole-2-carboxylic acid oxidase OS=Carassius auratus OX=7957 GN=tyrp1 PE=2 SV=1	tyrosinase-related protein 1b [Lutjanus erythropterus]
gene-slc6a2	0.048188	1.32845	up	Sodium:neurotransmitter symporter family	Sodium- and chloride-dependent glycine transporter 2 OS=Xenopus laevis OX=8355 GN=slc6a5 PE=2 SV=1	sodium-dependent noradrenaline transporter [Epinephelus lanceolatus]
gene-xirp2a	0.0433244	-2.10203	down	Xin repeat	Xin actin-binding repeat-containing protein 1 OS=Gallus gallus OX=9031 GN=Xirp1 PE=2 SV=3	xin actin-binding repeat-containing protein 2 isoform X1 [Epinephelus lanceolatus]
gene-hebp2	0.00046004	1.50424	up	SOUL heme-binding protein	--	heme-binding protein 2 isoform X2 [Sander lucioperca]
gene-crtac1a	0.0034259	1.75364	up	Repeat domain in Vibrio, Colwellia, Bradyrhizobium and Shewanella	Cartilage acidic protein 1 OS=Xenopus tropicalis OX=8364 GN=crtac1 PE=2 SV=2	cartilage acidic protein 1b [Dicentrarchus labrax]
Plectropomus_leopardus_newGene_1354	0.0193458	-1.58907	down	--	Transcription factor VBP OS=Gallus gallus OX=9031 GN=TEF PE=1 SV=2	D site albumin promoter binding protein a [Epinephelus lanceolatus]
gene-neil1	0.000380717	1.5253	up	Endonuclease VIII-like 1, DNA bind	--	endonuclease 8-like 1 isoform X1 [Etheostoma cragini]
gene-LOC121939439	0.0193458	2.02084	up	Globin	Myoglobin OS=Makaira nigricans OX=13604 GN=mb PE=2 SV=3	myoglobin [Cottoperca gobio]
gene-spega	0.0377354	-2.13219	down	Immunoglobulin I-set domain	Striated muscle preferentially expressed protein kinase OS=Danio rerio OX=7955 GN=speg PE=2 SV=1	striated muscle preferentially expressed protein kinase isoform X1 [Epinephelus lanceolatus]
gene-per1b	0.0193458	-1.90986	down	Period protein 2/3C-terminal region	Period circadian protein homolog 2 OS=Gallus gallus OX=9031 GN=PER2 PE=2 SV=1	period circadian protein homolog 1b isoform X1 [Epinephelus lanceolatus]
gene-slc23a2	0.0274352	1.42546	up	Permease family	Solute carrier family 23 member 2 OS=Xenopus tropicalis OX=8364 GN=slc23a2 PE=2 SV=1	solute carrier family 23 member 2 isoform X3 [Epinephelus lanceolatus]
gene-LOC121960900	0.000128758	2.83329	up	--	--	mannose-specific lectin-like [Epinephelus lanceolatus]
gene-ciarta	6.22e-05	-1.97855	down	Circadian-associated transcriptional repressor	--	circadian-associated transcriptional repressor-like [Cottoperca gobio]
gene-fancd2	0.00506323	1.61202	up	Fanconi anaemia protein FancD2 nuclease	--	Fanconi anemia group D2 protein [Epinephelus lanceolatus]
gene-LOC121942173	0.020176	2.0187	up	Globin	Myoglobin OS=Makaira nigricans OX=13604 GN=mb PE=2 SV=3	myoglobin [Cottoperca gobio]
gene-lyve1a	0.00502426	1.60548	up	Extracellular link domain	--	lymphatic vessel endothelial hyaluronic acid receptor 1a [Epinephelus lanceolatus]
gene-rbfox1l	0.048188	-2.07268	down	Calcitonin gene-related peptide regulator C terminal	RNA binding protein fox-1 homolog 1-like OS=Danio rerio OX=7955 GN=rbfox1l PE=1 SV=1	RNA binding protein fox-1 homolog 1-like [Epinephelus lanceolatus]
gene-LOC121966229	0.0498655	-1.69876	down	Ligand-binding domain of nuclear hormone receptor	Nuclear receptor ROR-alpha B OS=Danio rerio OX=7955 GN=rorab PE=2 SV=1	PREDICTED: LOW QUALITY PROTEIN: nuclear receptor subfamily 1 group D member 1-like [Lates calcarifer]
gene-LOC121962947	0.0498655	1.51661	up	ADP-ribosylglycohydrolase	--	uncharacterized protein LOC117250034 [Epinephelus lanceolatus]
gene-bhlhe40	0.0193458	-1.50562	down	Helix-loop-helix DNA-binding domain	Hairy and enhancer of split-related protein helt OS=Danio rerio OX=7955 GN=helt PE=2 SV=1	class E basic helix-loop-helix protein 40 [Epinephelus lanceolatus]
gene-LOC121955318	0.0433244	2.00703	up	Pleurocidin family	Moronecidin OS=Morone saxatilis OX=34816 PE=1 SV=1	piscidin-like peptide [Epinephelus coioides]
gene-sox11b	0.00727982	1.51363	up	HMG (high mobility group) box	Transcription factor Sox-11-A OS=Xenopus laevis OX=8355 GN=sox11-a PE=1 SV=2	transcription factor Sox-11-like [Sparus aurata]
gene-kcnh4b	0.000403762	1.99863	up	Ion transport protein	Potassium voltage-gated channel subfamily H member 6 OS=Gallus gallus OX=9031 GN=KCNH6 PE=2 SV=2	PREDICTED: potassium voltage-gated channel subfamily H member 4-like isoform X1 [Lates calcarifer]
gene-xirp2b	0.0273448	-2.1859	down	Xin repeat	Xin actin-binding repeat-containing protein 1 OS=Danio rerio OX=7955 GN=xirp1 PE=1 SV=1	xin actin-binding repeat-containing protein 2 [Epinephelus lanceolatus]
gene-clocka	0.000329418	1.92956	up	PAS domain	Circadian locomoter output cycles protein kaput OS=Tyto alba OX=56313 GN=CLOCK PE=2 SV=1	circadian locomoter output cycles protein kaput isoform X1 [Epinephelus lanceolatus]
gene-pmela	0.0498655	1.35413	up	PKD domain	Melanocyte protein PMEL OS=Gallus gallus OX=9031 GN=PMEL PE=1 SV=3	melanocyte protein PMEL-like [Etheostoma cragini]

## Sheet: Table S5
Table S5 Differentially expressed genes in the skin between HP and AS
#ID	FDR	log2FC	regulated	Pfam_annotation	Swiss-Prot_annotation	NR_annotation
gene-spon2b	0.0181608	-1.1072	down	Spondin_N	Spondin-1 OS=Gallus gallus OX=9031 GN=SPON1 PE=2 SV=1	spondin-2b [Epinephelus lanceolatus]
gene-LOC121953743	0.0339945	-1.14124	down	Actin	Actin, alpha cardiac muscle OS=Takifugu rubripes OX=31033 PE=2 SV=1	actin, alpha cardiac-like [Fundulus heteroclitus]
gene-LOC121947404	0.00508552	1.31869	up	Chitin binding Peritrophin-A domain	--	chitinase-3-like protein 1 [Epinephelus lanceolatus]
gene-LOC121950639	5.62e-06	-1.59805	down	Patatin-like phospholipase	--	patatin-like phospholipase domain-containing protein 2 isoform X1 [Epinephelus lanceolatus]
gene-tyrp1b	3.68e-07	-1.58423	down	Common central domain of tyrosinase	5,6-dihydroxyindole-2-carboxylic acid oxidase OS=Carassius auratus OX=7957 GN=tyrp1 PE=2 SV=1	tyrosinase-related protein 1b [Lutjanus erythropterus]
gene-creb5a	0.00124732	-1.4054	down	bZIP transcription factor	Cyclic AMP-dependent transcription factor ATF-2 OS=Gallus gallus OX=9031 GN=ATF2 PE=2 SV=1	cyclic AMP-responsive element-binding protein 5 isoform X1 [Epinephelus lanceolatus]
gene-cldnk	0.0264254	-1.15985	down	PMP-22/EMP/MP20/Claudin family	Claudin-like protein ZF-A89 OS=Danio rerio OX=7955 GN=cldnd PE=2 SV=1	PREDICTED: claudin-4-like [Lates calcarifer]
gene-LOC121953094	0.00178277	-1.40429	down	Calcium binding and coiled-coil domain (CALCOCO1) like	Calcium-binding and coiled-coil domain-containing protein 1 OS=Danio rerio OX=7955 GN=calcoco1 PE=3 SV=1	calcium-binding and coiled-coil domain-containing protein 1-like isoform X1 [Seriola lalandi dorsalis]
gene-LOC121963361	0.0144579	-1.0565	down	PKD domain	Melanocyte protein PMEL OS=Gallus gallus OX=9031 GN=PMEL PE=1 SV=3	premelanosome protein b [Epinephelus lanceolatus]
gene-baiap2l1a	0.000714301	-1.00353	down	IRSp53/MIM homology domain	Brain-specific angiogenesis inhibitor 1-associated protein 2-like protein 2 OS=Danio rerio OX=7955 GN=baiap2l2 PE=3 SV=1	brain-specific angiogenesis inhibitor 1-associated protein 2-like protein 1a isoform X1 [Epinephelus lanceolatus]
gene-LOC121937946	0.0437206	1.05623	up	Collagen triple helix repeat (20 copies)	--	--
gene-LOC121941918	4.4e-10	-1.80282	down	Phosphatidylinositol transfer protein	Cytoplasmic phosphatidylinositol transfer protein 1 OS=Xenopus tropicalis OX=8364 GN=pitpnc1 PE=2 SV=1	cytoplasmic phosphatidylinositol transfer protein 1 isoform X1 [Epinephelus lanceolatus]
gene-LOC121944602	0.017944	-1.03568	down	Phospholipase A2	Acidic phospholipase A2 PA4 OS=Heloderma suspectum OX=8554 PE=1 SV=2	group 3 secretory phospholipase A2-like [Epinephelus lanceolatus]
gene-LOC121951832	6.18e-07	-1.63171	down	Scramblase	--	phospholipid scramblase 2 [Sander lucioperca]
gene-LOC121940327	0.000352797	1.06211	up	Class I Histocompatibility antigen, domains alpha 1 and 2	Class I histocompatibility antigen, F10 alpha chain OS=Gallus gallus OX=9031 PE=1 SV=1	major histocompatibility complex class I-related gene protein-like [Epinephelus lanceolatus]
gene-rfx2	9.44e-08	-1.16636	down	RFX1 transcription activation region	DNA-binding protein RFX2 OS=Danio rerio OX=7955 GN=rfx2 PE=2 SV=1	DNA-binding protein RFX2 isoform X3 [Sparus aurata]
gene-arg2	0.00124732	-1.12488	down	Arginase family	Arginase, non-hepatic 1 OS=Xenopus laevis OX=8355 GN=arg2-a PE=2 SV=1	arginase-2, mitochondrial [Epinephelus lanceolatus]
gene-per2	0.00250569	-1.05529	down	Period protein 2/3C-terminal region	Period circadian protein homolog 2 OS=Gallus gallus OX=9031 GN=PER2 PE=2 SV=1	period circadian protein homolog 2 isoform X1 [Epinephelus lanceolatus]
gene-LOC121949865	3.68e-07	-1.33023	down	Olfactomedin-like domain	--	uncharacterized protein LOC117261781 isoform X1 [Epinephelus lanceolatus]
Plectropomus_leopardus_newGene_1606	0.022987	-1.03893	down	Calcitonin / CGRP / IAPP family	--	hypothetical protein EPR50_G00214720 [Perca flavescens]
gene-LOC121957897	0.0485655	1.08782	up	5'-nucleotidase, C-terminal domain	Snake venom 5'-nucleotidase (Fragment) OS=Naja atra OX=8656 PE=1 SV=1	snake venom 5'-nucleotidase-like [Epinephelus lanceolatus]
gene-LOC121960966	0.0339945	-1.0372	down	Thioredoxin-like SNTX domain	Neoverrucotoxin subunit beta OS=Synanceia verrucosa OX=51996 PE=1 SV=1	neoverrucotoxin subunit beta-like [Epinephelus lanceolatus]
gene-fkbp5	0.00188599	1.09075	up	FKBP-type peptidyl-prolyl cis-trans isomerase	--	peptidyl-prolyl cis-trans isomerase FKBP5 [Epinephelus lanceolatus]
gene-LOC121962312	0.000959228	-1.35715	down	Common central domain of tyrosinase	5,6-dihydroxyindole-2-carboxylic acid oxidase OS=Carassius auratus OX=7957 GN=tyrp1 PE=2 SV=1	5,6-dihydroxyindole-2-carboxylic acid oxidase-like [Epinephelus lanceolatus]
gene-btr02	0.0181608	-1.02393	down	SPRY-associated domain	Zinc-binding protein A33 OS=Pleurodeles waltl OX=8319 PE=1 SV=2	bloodthirsty-related gene family, member 2 [Sander lucioperca]
gene-pmela	0.000596211	-1.20612	down	PKD domain	Melanocyte protein PMEL OS=Gallus gallus OX=9031 GN=PMEL PE=1 SV=3	melanocyte protein PMEL-like [Etheostoma cragini]

## Sheet: Table S6
Table S6 Differential metabolites in the skin between HP and C in positive and negative ion modes
#ID	name	Fold_change	log2FC	Pvalue	VIP	regulated
pos_1001	6-O-p-Coumaroyl-D-glucose	2.80211	1.48651	0.0457249	1.69148	up
pos_1028	O-Acetyl-L-carnitine hydrochloride	1.75204	0.809039	0.0481705	1.72496	up
pos_1247	PS(22:5(4Z,7Z,10Z,13Z,16Z)/22:6(5Z,8E,10Z,13Z,15E,19Z)-2OH(7S, 17S))	0.380274	-1.39489	0.000672946	2.33435	down
pos_1315	PG(a-21:0/20:4(5Z,8Z,11Z,14Z)-OH(20))	0.764151	-0.388071	0.0374512	1.72251	down
pos_1356	1H-Pyrrole-2-carboxaldehyde	2.21815	1.14936	0.00673554	2.13148	up
pos_1363	Niacinamide	1.43105	0.517074	0.0343532	1.79907	up
pos_1400	Carbocyclic Thromboxane A2	1.78978	0.839785	0.0177711	1.85372	up
pos_1401	Casuarine 6-alpha-D-glucoside	1.76025	0.815784	0.0129183	1.90962	up
pos_1410	(2R,5R)-2-[6-(Cyclopentylamino)-8-(methylamino)purin-9-yl]-5-(hydroxymethyl)oxolane-3,4-diol	1.48606	0.571496	0.0359021	1.80737	up
pos_1420	Arginyltryptophan	1.31994	0.400477	0.00899014	2.08905	up
pos_1433	N-Myristoyl Glutamine	1.681	0.749322	0.0382955	1.69097	up
pos_1520	Trilostane	1.19914	0.261997	0.0062625	2.05781	up
pos_1547	Threoninyl-Tryptophan	1.23312	0.302319	0.00964849	1.99114	up
pos_1554	Minoxidil	1.46925	0.555084	0.010425	2.05922	up
pos_1726	Abexinostat	1.20749	0.272017	0.0430172	1.70359	up
pos_1826	OR-1896	2.63002	1.39507	0.0445622	1.8448	up
pos_1837	Mammea B/AB	3.17195	1.66537	0.0475459	1.81147	up
pos_1838	MG(20:3(5Z,8Z,11Z)-O(14R,15S)/0:0/0:0)	3.94048	1.97837	0.0494992	1.79912	up
pos_1858	4a-Hydroxytetrahydrobiopterin	4.30651	2.10652	0.0485515	1.80718	up
pos_1968	Epothilone C	4.03056	2.01098	0.0338683	1.89704	up
pos_1974	(3R,5R)-7-[(1S,2R,3R,8S,8Ar)-3-hydroxy-2-methyl-8-(2-methylbutanoyloxy)-1,2,3,7,8,8a-hexahydronaphthalen-1-yl]-3,5-dihydroxyheptanoic acid	1.73454	0.794556	0.0482273	1.71971	up
pos_1984	DG(14:1(9Z)/18:4(6Z,9Z,12Z,15Z)/0:0)	15.7048	3.97314	0.0067322	2.22831	up
pos_2008	Alisol A 24-acetate	8.11597	3.02076	0.0035613	2.26739	up
pos_2084	3a,7a,12a,19-Tetrahydroxy-5b-cholanoic acid	5.81431	2.53961	0.043144	1.80448	up
pos_2174	Antibiotic X 14889C	6.5074	2.70208	0.00669534	2.22729	up
pos_2216	Asn-Arg-Ala-Ile	2.57818	1.36635	0.0026013	2.22477	up
pos_2217	Ebastine	1.81271	0.858152	0.0165378	2.01039	up
pos_2255	23-O-beta-D-Glucopyranosyl-25-methyldolichosterone	4.20572	2.07235	0.0140978	2.05348	up
pos_2299	Ectocarpen	0.457845	-1.12707	0.0421717	1.76722	down
pos_2360	Astromicin	1.6664	0.736735	0.0220756	1.88414	up
pos_3204	4-Hydroxy-5-(dihydroxyphenyl)-valeric acid-O-sulphate	4.0086	2.0031	0.00146521	2.23498	up
pos_3207	Oxonal	3.91663	1.96961	0.000222631	2.34418	up
pos_3210	Oxypurinol	1.76098	0.81638	0.00999322	1.97497	up
pos_3224	Aspartyl-Tryptophan	1.90984	0.933452	0.0118752	1.95025	up
pos_3251	Peracetic acid	2.15072	1.10482	0.00381996	2.21585	up
pos_3257	Rimiterol	1.67457	0.743793	0.00210163	2.17856	up
pos_3260	2',4',6'-Trihydroxydihydrochalcone 2'-glucoside	3.20345	1.67963	0.0148902	1.90791	up
pos_3292	2-aceto-2-hydroxy-butanoate	1.4742	0.559935	0.0319608	1.88959	up
pos_3296	Guanosine	1.62551	0.700888	0.0403035	1.71202	up
pos_3300	Aprepitant	1.94873	0.962536	0.0365976	1.74423	up
pos_3302	dCMP	1.52975	0.6133	0.0309355	1.74	up
pos_3327	Cytidylyl-(5'-3')-5'-inosinic acid homopolymer	1.80129	0.849028	0.0310049	1.79302	up
pos_3355	Biotinyl-5'-AMP	2.74305	1.45578	0.00680026	2.07721	up
pos_3356	6-[4-(2-carboxyethyl)phenoxy]-3,4,5-trihydroxyoxane-2-carboxylic acid	3.04634	1.60708	0.0324574	1.8068	up
pos_3367	Tridecanoylglycine	2.84353	1.50768	0.00353281	2.12833	up
pos_3443	Avenanthramide L	9.67937	3.27491	0.0216546	1.94989	up
pos_3444	(R)-Pantothenic acid 4'-O-b-D-glucoside	8.79568	3.1368	0.0207021	1.93791	up
pos_3449	Pantothenic Acid	1.91236	0.935357	0.0432562	1.73104	up
pos_3488	Isobutyryl carnitine	2.21767	1.14905	0.0496666	1.5959	up
pos_3497	Pemirolast	2.37602	1.24854	0.0287769	1.8691	up
pos_3499	8-Hydroxy-deoxyguanosine	2.4372	1.28523	0.0153615	2.02594	up
pos_3520	3-Hydroxynitrazepam	3.84398	1.9426	0.0406734	1.77525	up
pos_3553	3-Pyridinebutanoic acid	1.9673	0.976217	0.0276545	1.83193	up
pos_3561	Cornoside	7.01026	2.80947	0.0223296	1.98987	up
pos_3567	Cyanidin 7-arabinoside	1.5917	0.670566	0.0257273	1.7941	up
pos_3683	Salicyluric beta-D-glucuronide	3.41966	1.77385	0.00616451	2.04876	up
pos_3694	Evoxanthidine	3.22536	1.68946	0.0118272	1.94065	up
pos_3696	Theasaponin E3	2.67962	1.42203	0.0166571	1.89644	up
pos_3697	Ggstop	2.96712	1.56906	0.0100845	1.96408	up
pos_3706	LysoPE(0:0/20:3(5Z,8Z,11Z))	2.40358	1.26519	0.0342564	1.72481	up
pos_3768	6-(2-amino-2-carboxyethyl)-4-hydroxybenzothiazole	2.05688	1.04045	0.0264953	1.78262	up
pos_3784	Caffeine	2.12414	1.08688	0.00591551	2.15078	up
pos_3814	5-Phenyl-1,3-oxazinane-2,4-dione	4.43787	2.14987	0.0319542	1.81629	up
pos_3840	3-Furanmethanol glucoside	0.658892	-0.601885	0.0457267	1.63977	down
pos_3852	Isradipine Metabolite (3,5-Pyridinedicarboxylic acid, 4-(2,1,3-benzoxadiazol-4-yl)-2,6-dimethyl-, mo	2.4968	1.32008	0.0375228	1.72351	up
pos_3882	Albifylline	1.82442	0.86744	0.0141629	1.92827	up
pos_3916	Cysteinyl-Methionine	2.5703	1.36194	0.00727752	2.10312	up
pos_3993	Beta-Casomorphin-5	7.21398	2.8508	0.0393859	1.82665	up
pos_4041	Dextrorphan	2.19299	1.1329	0.00563363	2.06866	up
pos_4077	Icariside D1	3.79183	1.92289	0.0365754	1.83875	up
pos_4208	1-Ethoxymethyl-5-fluorouracil	5.87556	2.55473	0.0215621	1.94518	up
pos_4235	3,4-Dihydroxymandelonitrile	0.86096	-0.215982	0.00198923	2.1381	down
pos_4259	Ciramadol	1.30228	0.381042	0.0312834	1.75125	up
pos_461	Prenol	1.30659	0.385808	0.0369175	1.70903	up
pos_4635	Cndac	5.96419	2.57633	0.0444276	1.75339	up
pos_467	Fumaryl	1.77609	0.828707	0.00499463	2.08918	up
pos_469	Glyceraldehyde phosphate	1.7652	0.819835	0.0380253	1.75894	up
pos_4922	3-Hydroxymonoethylglycinexylidide	1.32181	0.402516	0.011097	1.95349	up
pos_4924	3'-Amino-3'-deoxythimidine glucuronide	1.31966	0.400163	0.00656518	2.07216	up
pos_4925	Methotrexate	1.27115	0.34613	0.0222441	1.85256	up
pos_4994	Modecainide	2.56174	1.35713	0.00396548	2.11661	up
pos_500	Homoserine lactone	1.93558	0.952765	0.00543183	2.09888	up
pos_5019	DN-isobutylamide	2.07535	1.05335	0.000744551	2.25582	up
pos_5020	17-trifluoromethylphenyl-13,14-dihydro trinor Prostaglandin F1α	2.46204	1.29986	0.0014478	2.20678	up
pos_5027	Chlorogenic acid	0.110884	-3.17287	0.0338104	1.9169	down
pos_5037	gamma-Eudesmol rhamnoside	2.3501	1.23272	0.0435293	1.67634	up
pos_504	4-Heptylphenol	3.03545	1.60191	0.0380268	1.8418	up
pos_5041	(+/-)-trans- and cis-4,8-Dimethyl-3,7-nonadien-2-ol	5.69344	2.5093	7.53378e-05	2.39998	up
pos_51	8-Hydroxymianserin	2.00448	1.00323	0.0211225	1.88942	up
pos_5165	Gancaonin P	1.38476	0.469632	0.0222332	1.8513	up
pos_5166	Cycloartomunoxanthone	1.41378	0.49956	0.0209555	1.87332	up
pos_5169	Formononetin 7-(2-p-hydroxybenzoylglucoside)	1.84301	0.882061	0.011116	1.93887	up
pos_5172	Aglepristone	3.59225	1.84489	0.00193501	2.20503	up
pos_5177	Alvimopan	3.34324	1.74125	0.0264445	1.94436	up
pos_5182	Arachin	1.33169	0.413256	0.000382282	2.32513	up
pos_5190	14-Dihydroxycornestin	1.41199	0.497725	0.0037972	2.17868	up
pos_5239	(4R,5S,7R,11x)-11,12-Dihydroxy-1(10)-spirovetiven-2-one 12-glucoside	4.7241	2.24004	0.0147221	2.10673	up
pos_5265	4-Oxofenretinide	2.21791	1.1492	0.0080727	2.05387	up
pos_5269	N-Palmitoyl Histidine	2.2351	1.16034	0.0107922	2.08662	up
pos_5294	Mosapramine	2.08344	1.05897	0.00201164	2.19458	up
pos_5306	Androsterol	2.41496	1.272	0.000340812	2.32084	up
pos_5308	(8S,Z)-6-((2R)-6-hydroxy-2,5-dimethyloctylidene)-8-methyloctahydroindolizin-8-ol	2.3868	1.25508	0.000250466	2.34614	up
pos_5309	4-ethylamino-6-isopropylamino-1,3,5-triazin-2-ol	1.48721	0.572611	0.0105447	2.08169	up
pos_5313	Ile-Glu-Thr-Asp-fluoromethyl ketone	1.69777	0.763642	0.00594707	2.06686	up
pos_5314	3-(5-(4-(Cyclopentyloxy)-2-hydroxybenzoyl)-2-((3-hydroxybenzo[d]isoxazol-6-yl)methoxy)phenyl)propanoic acid	1.40148	0.486955	0.0101507	2.03758	up
pos_5315	Mecapegfilgrastim	1.44071	0.526779	0.00377412	2.13023	up
pos_5330	Palmitoyl glucuronide	2.39697	1.26121	0.0122392	1.94367	up
pos_5342	Neopetasitenine	3.01854	1.59385	0.00795527	2.0242	up
pos_5364	Sonchuionoside C	1.37461	0.459027	0.0206635	1.82199	up
pos_5368	Arg Gly Pro Asn	2.48959	1.31591	0.00551394	2.08564	up
pos_5382	Dhv-PGE2	3.35342	1.74563	0.0229254	2.00351	up
pos_5437	PA(18:1(11Z)/18:3(6Z,9Z,12Z))	1.35781	0.441286	0.0392249	1.77084	up
pos_5469	(2E,4E)-N-[2-[[(2R,3R,4R,5R,6S)-2-(1,2-Dihydroxyethyl)-4,5-dihydroxy-6-(7H-purin-6-ylamino)oxan-3-yl]amino]-2-oxoethyl]tetradeca-2,4-dienamide	1.7498	0.807194	0.0289109	1.79765	up
pos_5485	3,4-Dimethyl-5-pentyl-2-furanpentadecanoic acid	2.12614	1.08824	0.011901	2.05643	up
pos_5488	(±)-Myristoylcarnitine	2.23485	1.16018	0.0473237	1.62368	up
pos_549	4R-aminopentanoic acid	2.81203	1.49161	0.0280892	1.90865	up
pos_5496	Dexmedetomidine	1.21837	0.284956	0.00991263	1.97227	up
pos_5497	2-(7'-methylthio)heptylmalate	3.25835	1.70414	0.0167058	1.90977	up
pos_5498	(2S,3S,4R,5R)-5-(6-Aminopurin-9-yl)-N-cyclopropyl-3,4-dihydroxyoxolane-2-carboxamide	14.2712	3.83504	0.00178896	2.35274	up
pos_5499	Isocolumbin	8.99973	3.16988	0.00177714	2.34185	up
pos_5505	Olamufloxacin	106.737	6.73791	0.0120654	2.11885	up
pos_551	beta-Thujaplicin	1.71563	0.778739	0.0383755	1.81295	up
pos_5533	2-Hydroxy-4-oxo-5,12-heneicosadien-1-yl acetate	2.15628	1.10854	0.0313687	1.82597	up
pos_5537	25-Hydroxyvitamin D3-26,23-lactone	2.78174	1.47599	0.0266008	1.99025	up
pos_5563	Sisomicin sulfate	3.47709	1.79788	0.0445403	1.83063	up
pos_5604	Yuzu lactone	1.8613	0.896313	0.0145329	1.97953	up
pos_5660	Methyl 3b,24-dihydroxy-11,13(18)-oleanadien-30-oate	7.23678	2.85535	0.0165447	2.08505	up
pos_5661	Furost-5-ene-3beta,22,26-triol	3.26623	1.70762	0.0123195	2.10005	up
pos_5716	25-Hydroxyvitamin D3-26,23-lactol	3.55453	1.82966	0.0316503	1.93756	up
pos_5752	Methyl-[12]-gingerdiol	2.11089	1.07785	0.0281157	1.82778	up
pos_5813	Metharbital	1.34568	0.428337	0.0466608	1.70477	up
pos_5830	12-Hydroxyheptadecanoylcarnitine	2.19321	1.13305	0.0153383	1.8942	up
pos_5839	Deoxycholylvaline	2.92832	1.55007	0.0206989	1.98239	up
pos_5851	cis-3,4-Phenanthrenedihydrodiol-4-carboxylate	2.6847	1.42476	0.0264808	1.93151	up
pos_5852	7-Methylguanosine	4.56828	2.19165	0.0299713	1.9075	up
pos_5853	arabinofuranosylguanine	4.58126	2.19574	0.024629	1.96358	up
pos_5865	2-(1,2,3,4-Tetrahydroxybutyl)thiazolidine-4-carboxylic acid	3.9571	1.98445	0.0298938	1.90071	up
pos_5866	Honokiol	2.12683	1.08871	0.0467975	1.77999	up
pos_5867	Pulverochromenol	4.56738	2.19137	0.033465	1.8915	up
pos_5872	Phenylheptatriyne	1.58218	0.661911	0.0334968	1.79519	up
pos_5912	Palmitoyl-DL-carnitine chloride	2.45989	1.29859	0.00849167	2.00153	up
pos_5918	8,11,14-Eicosatetraynoic acid	2.45052	1.29309	0.00524532	2.09191	up
pos_5920	Tryptophyl-Gamma-glutamate	3.06625	1.61647	0.0191499	1.85156	up
pos_5970	Asp Gly Gly Phe	9.91589e+08	29.8852	0.0495066	1.77592	up
pos_5972	Tuftsin	2.22958	1.15677	0.00849304	2.04426	up
pos_6021	Vaccenyl carnitine	2.58385	1.36952	0.00637947	2.06242	up
pos_6029	3-(4-Methylphenyl)oxiranecarboxylic acid	2.21961	1.15031	0.0150134	2.0175	up
pos_6032	Canavaninosuccinate	10.9997	3.4594	0.0193712	2.01627	up
pos_6037	2-Methyltestosterone	1.45198	0.53802	0.0400783	1.80406	up
pos_6054	16,16-Dimethylprostaglandin E2	2.40753	1.26755	0.0314175	1.77865	up
pos_6056	5Z-Dodecenoic acid	3.48216	1.79998	0.0104303	2.06486	up
pos_6080	PS(18:1(9Z)/0:0)	1.28104	0.357312	0.00673256	2.01867	up
pos_6117	Campestanol	0.678417	-0.559755	0.0374577	1.78086	down
pos_6143	1-Undecene	0.679287	-0.557907	0.0462988	1.80555	down
pos_6182	PI(TXB2/20:0)	1.83987	0.879601	0.00787571	2.01252	up
pos_6184	N-[Bis(3-aminopropyl)amino]-N-hydroxynitrous amide	1.53128	0.614742	0.04404	1.77995	up
pos_6186	(R)-Laudanidine	1.96786	0.976626	0.0182477	1.86237	up
pos_6199	Dextran-70	1.4936	0.578794	0.00483919	2.12431	up
pos_6203	Neoabietic acid	2.11765	1.08246	0.028612	1.76283	up
pos_6229	[1-(3,3-Dimethyloxiran-2-yl)-3-[(8S,10S,11S,14R)-11-hydroxy-4,4,8,10,14-pentamethyl-3-oxo-1,2,5,6,7,9,11,12,15,16-decahydrocyclopenta[a]phenanthren-17-yl]butyl] acetate	2.27191	1.1839	0.0107002	1.9248	up
pos_6238	Goshonoside F2	1.34664	0.429363	0.00426672	2.08118	up
pos_6245	Jasmonic acid	1.11168	0.152739	0.0129976	2.00545	up
pos_6350	3-Hydroxyeicosanoylcarnitine	2.07624	1.05397	0.0277869	1.73374	up
pos_6352	(6beta,8alpha)-6-Hydroxy-7(11)-eremophilen-12,8-olide	2.27191	1.18391	0.00441809	2.11786	up
pos_6545	Chalciporone	1.29539	0.373381	0.0254162	1.8166	up
pos_6558	Dihydro-3-(2-octenyl)-2,5-furandione	1.85521	0.891585	0.0160684	1.95923	up
pos_6579	N-Oleoyl Asparagine	1.2299	0.298546	0.0144134	1.94063	up
pos_6603	PE(PGE2/22:0)	0.75043	-0.414211	0.0169438	1.85449	down
pos_6624	1-heptadecanoyl-glycero-3-phosphate	1.32101	0.401643	0.0209082	1.85308	up
pos_6674	Acetylbalchanolide	10.4663	3.38768	0.000100532	2.44711	up
pos_6749	Val Phe Lys Ala	2.06386	1.04535	0.0106497	1.94977	up
pos_6880	Cavipetin D	1.41728	0.503128	0.011683	1.97599	up
pos_6913	Ustiloxin D	1.76564	0.820194	0.0325973	1.7299	up
pos_6996	Tsangane L 3-glucoside	3.60949	1.8518	0.000787563	2.31227	up
pos_7012	Proscillaridin	7.3337	2.87454	0.036655	1.89033	up
pos_7059	Riddelliine	2.46317	1.30051	0.0270944	1.84719	up
pos_7084	Dibekacin	1.6712	0.740881	0.0470235	1.80429	up
pos_712	Osthol	1.84322	0.882232	0.0424602	1.70699	up
pos_7124	Coumarin 30	1.2172	0.283567	0.0339103	1.71454	up
pos_7127	DG(14:0/22:1(13Z)/0:0)	0.838167	-0.25469	0.0202174	1.83707	down
pos_7174	PC(15:0/18:1(11Z))	0.721771	-0.470387	0.0316964	1.72686	down
pos_7196	1α,25-dihydroxy-25,25-diphenyl-26,27-dinorvitamin D3 / 1α,25-dihydroxy-25,25-diphenyl-26,27-dinorcholecalciferol	2.29764	1.20015	5.29081e-05	2.44439	up
pos_7223	5-Phenylvaleric acid	1.29299	0.370716	0.0443443	1.67257	up
pos_7230	(E)-2-Tridecene-4,6,8-triyn-1-ol	1.368	0.452067	0.0411016	1.68135	up
pos_7235	(S,E)-Lyratol propanoate	1.37827	0.462862	0.0420185	1.67412	up
pos_7238	gamma-Aminobutyryllysine	1.35708	0.440509	0.0104564	2.00233	up
pos_7244	((2R,3S)-3-Amino-2-hydroxy-2-(1H-imidazol-4-ylmethyl)-5-methyl)-5-methylhexanoic Acid	1.45537	0.541389	0.0224562	1.81669	up
pos_730	Prolyl-Arginine	4.22081	2.07752	0.00413272	2.08668	up
pos_737	9-Oxo-nonanoic acid	2.77371	1.47182	0.0204123	1.84914	up
pos_7370	PIP(22:3(10Z,13Z,16Z)/20:3(6,8,11)-OH(5))	1.98702	0.990609	0.0414554	1.6752	up
pos_7383	1,2-Dihydro-1,1,6-trimethylnaphthalene	1.52377	0.607643	0.00435609	2.15481	up
pos_791	N-butanoyl-lhomoserine lactone	2.38073	1.2514	0.0328185	1.7697	up
pos_915	Neodiospyrin	1.83792	0.878077	0.0303621	1.72443	up
pos_939	Acetylcarnitine	1.62326	0.698896	0.0275672	1.86796	up
pos_963	Febuxostat	2.83979	1.50578	0.0156352	2.00934	up
pos_974	5-(3',4',5'-trihydroxyphenyl)-gamma-valerolactone-O-methyl-4'-O-glucuronide	46.6202	5.54288	0.0450993	1.82274	up
pos_975	(2S,3R,4S,5S,6R)-2-[3-Hydroxy-5-[2-(3-hydroxy-4-methoxyphenyl)ethenyl]phenoxy]-6-(hydroxymethyl)oxane-3,4,5-triol	2.26822	1.18156	0.00351783	2.26634	up
pos_982	Glutathione, oxidized	4.67293	2.22433	0.0480309	1.75794	up
pos_998	3-Deoxyguanosine	1.89475	0.922007	0.0297756	1.8358	up
neg_1017	Verbasoside	1.96555	0.97493	0.0188664	1.7595	up
neg_1199	Pyridoxamine	2.46896	1.3039	0.0417952	1.59438	up
neg_1202	2-[(2S)-2,6-Diaminohexanoyl]oxyacetic acid	1.85188	0.888992	0.0369269	1.65001	up
neg_1215	(S)-Succinyldihydrolipoamide	1.92835	0.94737	0.0297788	1.61379	up
neg_1232	Fludara	2.2948	1.19837	0.0309327	1.70257	up
neg_1235	2-Amino-5-[[1-[carboxymethyl(sulfo)amino]-1-oxo-3-sulfanylpropan-2-yl]amino]-5-oxopentanoic acid	2.47131	1.30528	0.00915035	1.84709	up
neg_1237	6-Heptenyl glucosinolate	1.851	0.888307	0.00433525	1.9704	up
neg_1298	Adenine	2.09627	1.06782	0.0185629	1.74975	up
neg_1374	Fagomine	1.8735	0.905736	0.0414426	1.6156	up
neg_1382	1-[(2R,3S,5R)-3,4-Dihydroxy-5-(hydroxymethyl)oxolan-2-yl]pyrimidine-2,4-dione	2.31792	1.21283	0.000392836	2.16331	up
neg_1439	N-[(2R,3R,4S,6R)-4,6-Dihydroxy-6-methyl-2-[(1R,2R)-1,2,3-trihydroxypropyl]oxan-3-yl]acetamide	3.23015	1.6916	0.0387724	1.64453	up
neg_1457	L-Methionine	1.81093	0.85673	0.0240956	1.6917	up
neg_1474	5Z-7-Oxozeaenol	2.20322	1.13961	0.00572849	1.93201	up
neg_1484	Sesaminol glucosyl-(1->2)-[glucosyl-(1->6)]-glucoside	6.85133	2.77638	0.00720171	1.94011	up
neg_1491	2-Hydroxybutyric acid	4.85938	2.28077	0.0343253	1.69823	up
neg_1525	3-Hydroxychavicol 1-glucoside	4.86702	2.28304	0.00421585	2.08888	up
neg_1529	N-Acetyl-7-O-acetylneuraminic acid	2.06506	1.04618	0.0450155	1.61787	up
neg_1553	Gossypetin 8-glucuronide 3-glucoside	5.95043	2.57299	0.0109226	1.893	up
neg_1601	2H-1,4-Benzoxazin-3(4H)-one	2.20314	1.13956	0.00577325	1.95551	up
neg_1643	Arabinosylhypoxanthine	5.36985	2.42488	0.023776	1.7692	up
neg_1760	DG(18:0/PGJ2/0:0)	1.26095	0.334505	0.0406535	1.59173	up
neg_1767	CDP-DG(a-13:0/PGJ2)	0.881793	-0.181488	0.00837234	1.90604	down
neg_1801	7Z, 10Z, 13Z, 16Z, 19Z-docosapentaenoic acid	1.90061	0.926462	0.0386475	1.57607	up
neg_1802	(±)11(12)-EET Ethanolamide	1.76097	0.816372	0.00311736	1.97845	up
neg_1827	Ocfentanil	1.75135	0.808466	0.0352376	1.57194	up
neg_1842	6-Thioguanosine monophosphate	3.42733	1.77708	0.0128687	1.95419	up
neg_1853	PS(16:0/16:0)	0.435178	-1.20032	0.04956	1.66018	down
neg_2282	(3S,3'R,4xi)-beta,beta-Carotene-3,3',4-triol	0.228359	-2.13063	0.0221913	1.8272	down
neg_2288	Anthramycin methyl ether	2.77486	1.47242	0.0392703	1.68752	up
neg_2355	Levofloxacin	1.50657	0.591267	0.0331944	1.65339	up
neg_2991	Uridine	3.1561	1.65814	0.000716142	2.17262	up
neg_2999	1-[(2R,3R,4S,5R)-3,4-Dihydroxy-5-(hydroxymethyl)oxolan-2-yl]oxypyrimidin-2-one	3.78509	1.92033	0.000772172	2.09657	up
neg_3000	2-Fluoroadenosine	9.85792	3.30128	0.00889774	1.95251	up
neg_3002	Sepiapterin	9.23327	3.20684	3.39386e-05	2.27047	up
neg_3007	Glutathione disulfide	4.77185	2.25455	0.0367243	1.71713	up
neg_3008	Oxidized glutathione	2.69804	1.43191	0.00532174	1.96753	up
neg_3009	Monoacetyldapsone hydroxylamine	6.21695	2.63621	0.034263	1.72873	up
neg_3013	(1R*,3R*,3'S*)-1,2,3,4-Tetrahydro-1-(2-thio-3-pyrrolidinyl)-beta-carboline-3-carboxylic acid	1.71972	0.782177	0.0310714	1.65214	up
neg_3026	hydroxydeoxyguanosine	1.69646	0.76253	0.0135437	1.8206	up
neg_3028	Moracin H	1.95572	0.967699	0.0105132	1.86574	up
neg_3031	Guanosine diphosphate mannose	3.18061	1.6693	0.0119913	1.90478	up
neg_3036	2-Hydroxyadenine	1.70402	0.768946	0.0129497	1.84909	up
neg_3043	Chelidonic acid	1.6371	0.71114	0.00289521	1.95723	up
neg_3046	Haloperidol glucuronide	2.50017	1.32202	0.00856472	1.95018	up
neg_3057	Inosine-Pranobex	1.71357	0.777005	0.0207283	1.8388	up
neg_3061	N(1)-Ethylchlorpropamide	1.55552	0.637399	0.0261358	1.67576	up
neg_3136	3H-1,2,4-Triazol-3-one, 4-(4-(4-((1R,2R)-2-(2,4-difluorophenyl)-2-hydroxy-1-methyl-3-(1H-1,2,4-triazol-1-yl)propyl)-1-piperazinyl)phenyl)-2,4-dihydro-2-((4-(trifluoromethoxy)phenyl)methyl)-	2.46868	1.30374	0.0398489	1.58322	up
neg_3153	8-Hydroxyguanosine	2.36629	1.24263	0.00856005	2.03029	up
neg_3155	4'-Methylepicatechin 3'-sulfate	1.74729	0.805115	0.0103406	1.81588	up
neg_3158	Bosentan	1.95656	0.96832	0.00417573	1.99638	up
neg_3164	(R)-2-Hydroxy-7,8-dimethoxy-2H-1,4-benzoxazin-3(4H)-one 2-glucoside	2.47341	1.3065	0.0297947	1.68812	up
neg_3169	2-Amino-1,3-propanediol	2.28587	1.19274	0.00915554	1.92369	up
neg_3179	Inosine	1.45725	0.543248	0.0483429	1.53478	up
neg_3180	Nor-ketotifen	1.4674	0.553263	0.0402983	1.56666	up
neg_3194	{2-methoxy-4-[(5-oxooxolan-2-yl)methyl]phenyl}oxidanesulfonic acid	1.93342	0.951155	0.024207	1.73215	up
neg_3217	Gomphrenol 3-methylether 4'-glucuronide	3.14658	1.65379	0.000499664	2.16987	up
neg_3234	6-(alpha-D-glucosaminyl)-1-phosphatidyl-1D-myo-inositol	2.61269	1.38554	0.00244196	2.06214	up
neg_3235	dTDP-4-acetamido-4,6-dideoxy-D-galactose	3.48941	1.80298	0.00477934	1.9843	up
neg_3237	1-(3-Fluoro-4-hydroxy-5-mercaptomethyltetrahydrofuran-2-yl)-5-methylpyrimidine-2,4(1H,3H)-dione	1.74934	0.806811	0.0281525	1.72824	up
neg_3339	n6-phenylisopropyladenosine	9.26847	3.21233	0.0165296	1.85298	up
neg_3343	Pantothenate	2.14588	1.10157	0.0121513	1.87275	up
neg_3345	D-1-[(3-Carboxypropyl)amino]-1-deoxyfructose	1.96444	0.974118	0.0345297	1.6896	up
neg_3352	1-tetradecanoyl-sn-glycero-3-phosphate	3.6136	1.85344	0.0378881	1.65762	up
neg_3361	Trifluoroacetamide	2.20591	1.14137	0.0271313	1.70209	up
neg_3395	[(2S,3S,5R)-3-Azido-5-(5-methyl-2,4-dioxopyrimidin-1-yl)oxolan-2-yl]methyl (2S,3S)-2-amino-3-methylpentanoate	2.53431	1.3416	0.0476035	1.63804	up
neg_3402	DIBOA-Glc	2.99651	1.58328	0.0138123	1.77468	up
neg_3403	alpha-Cephalin	4.58637	2.19735	0.0499292	1.50939	up
neg_3414	Pantoprazole	3.24994	1.70041	0.0439394	1.55118	up
neg_3417	Poppy acid	3.87429	1.95393	0.041921	1.55771	up
neg_3425	pyramid	3.17242	1.66558	0.00172879	2.06012	up
neg_3549	4-Hydroxyfenbendazole	3.31312	1.72819	0.0068782	1.88297	up
neg_3561	2-Deoxy-L-ribono-1,4-lactone	3.16049	1.66015	0.00691283	1.89191	up
neg_3567	6-Amino-9H-purine-9-propanoic acid	5.07373	2.34305	0.00766005	1.93573	up
neg_3571	N4-Acetylsulfamethoxazole	3.43848	1.78177	0.00713799	1.88976	up
neg_3573	Sulfamoxole	3.35055	1.7444	0.012129	1.8387	up
neg_3578	Taxiphyllin	3.17242	1.66558	0.00680679	1.90273	up
neg_3580	Cytidine monophosphate	3.19929	1.67775	0.0322372	1.62674	up
neg_3584	Nitrofurazone	4.52622	2.17831	0.00897348	1.86279	up
neg_3591	3,3',5-Trihydroxy-4'-methoxy-6,7-methylenedioxyflavone 3-glucuronide	2.50979	1.32757	0.0158283	1.77324	up
neg_3599	3-butenylglucosinolate	3.21673	1.6856	0.00511687	1.97502	up
neg_3600	Gluconapin	3.29392	1.7198	0.00417218	1.9544	up
neg_3617	Melleolide B	10.4558	3.38623	0.0183708	1.8993	up
neg_3618	leukotriene-D4	2.78073	1.47547	0.0251156	1.7048	up
neg_3623	Serylglutamine	3.39848	1.76489	0.000248251	2.15415	up
neg_3692	T2 Triol	1.99972	0.999795	0.0443607	1.59335	up
neg_3863	(2S,3R,4S,5R,6R)-6-Ethyloxane-2,3,4,5-tetrol	3.43088	1.77858	0.00382205	1.96288	up
neg_4097	Norfuraneol	1.84888	0.886649	0.0109034	1.89761	up
neg_4098	Glucuronolactone	1.90895	0.932779	0.0310161	1.70464	up
neg_4248	4H-Pyrido(1,2-a)pyrimidin-4-one, 9-((4-acetyl-3-hydroxy-2-propylphenoxy)methyl)-3-(1H-tetrazol-5-yl)-	1.43936	0.52543	0.0107991	1.85383	up
neg_4385	Nicotine imine	4.25987	2.09081	0.0120406	1.89376	up
neg_4520	11-Dehydro-thromboxane B2	1.45429	0.540313	0.0469087	1.5485	up
neg_4585	3b,15b,17a-Trihydroxy-pregnenone	2.45297	1.29453	0.0398663	1.58441	up
neg_4592	(2S)-2-Amino-6-[(3-formylpiperidin-1-yl)amino]hexanoic acid	4.09389	2.03347	0.042581	1.68466	up
neg_4737	3alpha,7alpha,12beta-Trihydroxy-5beta-cholanoic acid	20.7876	4.37765	0.00502358	2.0663	up
neg_4762	Docosadienoate (22:2n6)	8.49602	3.08679	0.00064839	2.16706	up
neg_4764	(2S,3R)-2-Amino-3-[(2S)-2-amino-3-hydroxypropanoyl]oxybutanoic acid	1.80983	0.855853	0.0443595	1.67411	up
neg_4836	Fluocinolone	1.40904	0.494712	0.0340736	1.65373	up
neg_4860	(17alpha,23S)-17,23-Epoxy-29-hydroxy-27-norlanosta-1,8-diene-3,15,24-trione	2.01947	1.01397	0.0335063	1.63565	up
neg_4952	(all-E)-1,8,10-Heptadecatriene-4,6-diyne-3,12-diol	3.13637	1.6491	0.00883967	1.8642	up
neg_4960	3,7-Dimethyl-9-(2,6,6-trimethylcyclohexen-1-yl)nona-2,4,6,8-tetraenamide	1.33185	0.413429	0.0195966	1.7372	up
neg_4972	(Z)-3,5-Hexadienyl butyrate	2.91592	1.54395	0.0496998	1.54706	up
neg_5099	octadecenedioate	3.37661	1.75558	0.0319606	1.61563	up
neg_5179	Hexadecenoylcarnitine	11.4644	3.51908	0.040952	1.71818	up
neg_5186	DG(19:0/PGJ2/0:0)	0.453089	-1.14213	0.0312218	1.53785	down
neg_5206	Glycocholic acid	0.626244	-0.675204	0.0484591	1.60132	down
neg_5314	Cholylphenylalanine	0.104258	-3.26177	0.0401257	1.73842	down
neg_5328	LysoPI(18:1(9Z)/0:0)	1.97147	0.979273	0.0359541	1.61827	up
neg_5331	16-hydroxy hexadecanoic acid	1.47222	0.557989	0.0235474	1.68873	up
neg_5342	Aliskiren	1.92923	0.948027	0.0307995	1.67231	up
neg_5346	Sclareol	3.69764	1.88661	0.0299003	1.71518	up
neg_5357	1-Octen-3-yl glucoside	3.50204	1.80819	0.0273508	1.81997	up
neg_5358	2-O-Methyl-L-fucose	10.1245	3.33979	0.0241439	1.85367	up
neg_5361	Rolipram	5.07417	2.34317	0.0260341	1.83943	up
neg_5370	Dihydrocortisol	3.51212	1.81234	0.027925	1.67597	up
neg_5427	(±)12-HEPE	2.70126	1.43363	0.00268415	2.00475	up
neg_5428	Piperochromenoic acid	2.80481	1.4879	0.0036444	1.97554	up
neg_5430	Mirabegron	3.23145	1.69218	0.00795824	1.86782	up
neg_5435	(1R,2S,3S,4R)-p-Menthane-2,3-diol	1.66402	0.734675	0.047298	1.65777	up
neg_5454	Bucromarone	1.62524	0.700653	0.0233237	1.70487	up
neg_5462	16-Hydroxyhexadecanoic acid	2.74409	1.45633	0.00764255	2.07942	up
neg_5551	Hydroxyethyl retinamide	2.80144	1.48617	0.0404623	1.63643	up
neg_5553	trans-Carvyl formate	2.6839	1.42433	0.0185364	1.74205	up
neg_5559	Spirotaccagenin	1.57076	0.651466	0.0136944	1.85	up
neg_5567	17-Octadecynoic acid	2.75187	1.46041	0.0413694	1.54165	up
neg_5568	(±)17-HETE	2.08924	1.06298	0.0195415	1.72942	up
neg_5569	[10]-Shogaol	2.73964	1.45399	0.0100735	1.87256	up
neg_5593	(7Z,9E)-Dodeca-7,9-dienoylcarnitine	3.36241	1.7495	0.000575834	2.12664	up
neg_5611	9-Hydroxymegastigma-4,6,7-trien-3-one	2.16506	1.11441	0.0181359	1.74247	up
neg_5616	(±)20-HDoHE	2.41218	1.27033	0.0120331	1.87745	up
neg_5654	16,16-dimethyl PGF2α	1.61618	0.692584	0.0286816	1.73602	up
neg_5659	5(S)-HETE	2.46693	1.30272	0.0150171	1.80071	up
neg_5660	Guggulsterone	2.54703	1.34882	0.0182612	1.77043	up
neg_5669	9(S)-HEPE	2.35673	1.23678	0.0332268	1.58623	up
neg_5702	(13R,14R)-7-Labdene-13,14,15-triol	2.40123	1.26378	0.0121883	1.80978	up
neg_5704	VIPROSTOL	2.94741	1.55945	0.0160076	1.7501	up
neg_5712	(Z)-3-Nonen-1-ol	3.05432	1.61085	0.0374871	1.61119	up
neg_5734	8-Nonen-2-one	2.73437	1.45121	0.00899562	1.84441	up
neg_5738	Moxidectin	2.03429	1.02453	0.0479966	1.51471	up
neg_5739	15-OxoEDE	1.86286	0.897523	0.031302	1.61208	up
neg_5753	Digoxigenin monodigitoxoside	1.88606	0.915376	0.00682555	2.02972	up
neg_5792	Eicosapentaenoyl Ethanolamide	1.57927	0.659261	0.0164292	1.78041	up
neg_5808	3,4-Dimethyl-5-propyl-2-furantridecanoic acid	3.76417	1.91233	0.031827	1.63285	up
neg_5828	DL-2-hydroxy stearic acid	1.1923	0.253748	0.0308087	1.68182	up
neg_5847	Carbocyclic thromboxane A2	2.45424	1.29527	0.019309	1.74098	up
neg_5848	Boviquinone 4	1.36696	0.450969	0.0367867	1.61005	up
neg_5855	Androsterone glucuronide	1.73885	0.798136	0.0417827	1.68128	up
neg_5863	LysoPE(15:0/0:0)	4.3236	2.11223	0.00741274	1.88854	up
neg_5933	4-Methyl-2-(1-phenylethyl)-1,3-dioxolane, 9CI	1.25566	0.328443	0.0438302	1.67404	up
neg_5985	Creatinine lactate	2.11857	1.08309	0.0241102	1.67851	up
neg_6012	Etonogestrel	1.8328	0.874051	0.0243971	1.66431	up
neg_6074	PE(P-18:0/PGE1)	0.789756	-0.34052	0.0061641	1.90838	down
neg_6144	Ganoderiol G	10.5444	3.3984	0.00639056	2.06158	up
neg_6150	(10Z,14E,16E)-10,14,16-Octadecatrien-12-ynoic acid	4.40493	2.13912	0.00232533	2.07911	up
neg_6189	(4E,7E,10Z,13E,16E,19E)-docosa-4,7,10,13,16,19-hexaenoic acid	1.68453	0.752349	0.0493162	1.51006	up
neg_6197	Melledonal A	1.79444	0.843533	0.00821047	1.85819	up
neg_6199	Lotrafiban	1.97706	0.983358	0.0295606	1.62386	up
neg_6201	2,5-Dioxopyrrolidin-1-yl 6-(5-((3aS,4S,6aR)-2-oxohexahydro-1H-thieno[3,4-d]imidazol-4-yl)pentanamido)hexanoate	1.39831	0.483683	0.0121107	1.79569	up
neg_6205	(2-(4-((2-Chloro-4,4-difluoro-spiro(5H-thieno(2,3-C)pyran-7,4'-piperidine)-1'-yl)methyl)-3-methyl-pyrazol-1-yl)-3-pyridyl)methanol	1.93138	0.949635	0.0112916	1.94028	up
neg_6207	Ethanol and folate	1.65564	0.727392	0.0454064	1.52796	up
neg_6233	Methylhalfordinol	1.99986	0.999902	0.00503405	1.94642	up
neg_6247	1-Isopropyl-6-methylergoline-8-carboxylic acid	2.87616	1.52414	0.0100248	1.84136	up
neg_6255	N-Palmitoyltaurine	2.29572	1.19895	0.00605548	1.86757	up
neg_6262	PE(18:0/18:3(10,12,15)-OH(9))	0.601077	-0.734378	0.0391598	1.6181	down
neg_6333	8,11-eicosadiynoic acid	1.58591	0.665307	0.0429506	1.55105	up
neg_6348	Flupenthixol	1.88785	0.916743	0.0499166	1.49433	up
neg_6355	trans-1,4-Bis[[1-cyclohexyl-3-(4-dimethylamino phenyl)ureido]methyl]cyclohexane	1.84269	0.881816	0.041221	1.55586	up
neg_696	Glycerylphosphorylethanolamine	2.32757	1.21882	0.0190177	1.7913	up
neg_768	4',4''',5,5'',7,7''-Hexahydroxy-3,8''-biflavone	5.37346	2.42585	0.0170966	1.78846	up
neg_774	1,3,2-Dioxathiolane 2,2-dioxide	2.99446	1.5823	0.00691514	1.89251	up
neg_809	Lysophosphatidylcholine	2.38663	1.25497	0.0250216	1.61535	up
neg_814	5-phosphonooxy-L-lysine	3.74556	1.90518	0.0187472	1.76775	up
neg_832	Fluoromisonidazole	3.72897	1.89878	0.00362529	1.98632	up
neg_846	Cys-Cys-Asp-Pro	2.56842	1.36088	0.0397362	1.65266	up
neg_856	Histidine glutamate	5.64066	2.49586	0.0292202	1.67961	up
neg_875	L-trans-alpha-Amino-2-carboxycyclopropaneacetic acid	1.95411	0.966512	0.040047	1.5905	up
neg_889	4-coumaroylshikimate	1.77015	0.823872	0.0490079	1.53533	up
neg_908	DIBOA dihexose	2.41764	1.2736	0.0129647	1.81158	up
neg_913	Chrysoeriol 7-O-(6''-malonyl-apiosyl-glucoside)	2.58387	1.36954	0.0106852	1.80622	up

## Sheet: Table S7
Table S7 Differential metabolites in the skin between AS and C in positive and negative ion modes
#ID	name	Fold_change	log2FC	Pvalue	VIP	regulated
pos_1026	Dimethyl fumarate	2.47553	1.30774	0.0227655	2.11065	up
pos_1028	O-Acetyl-L-carnitine hydrochloride	2.4406	1.28724	0.02564	2.07568	up
pos_1108	Murrayacinine	0.495809	-1.01214	0.00634547	2.25861	down
pos_1140	2-(4'-methylthio)butylmalate	0.576938	-0.793511	0.0460293	1.89447	down
pos_1247	PS(22:5(4Z,7Z,10Z,13Z,16Z)/22:6(5Z,8E,10Z,13Z,15E,19Z)-2OH(7S, 17S))	0.577037	-0.793264	0.0246557	1.94257	down
pos_1295	Eicosanedioic acid	5.95296	2.57361	0.044174	1.96941	up
pos_1356	1H-Pyrrole-2-carboxaldehyde	1.9807	0.986011	0.0297573	1.86573	up
pos_1520	Trilostane	1.22201	0.289259	0.0275789	1.95126	up
pos_1546	Octanoylglucuronide	1.47558	0.561279	0.0246835	2.05181	up
pos_1554	Minoxidil	1.39079	0.475908	0.0209051	2.02892	up
pos_1715	Phenylglucuronide	1.49554	0.580664	0.0389658	1.80733	up
pos_1717	3'-Sialyllactosamine	1.93271	0.950623	0.00786197	2.17971	up
pos_1718	Crocin 3	1.79271	0.842145	0.00996801	2.11954	up
pos_1721	Valganciclovir	1.71161	0.775355	0.00252313	2.30768	up
pos_1723	aclacinomycin N	2.36416	1.24133	0.0113634	2.11073	up
pos_1814	Hypoxanthine	1.58395	0.663528	0.0464636	1.77458	up
pos_1826	OR-1896	2.37892	1.25031	0.00354734	2.46514	up
pos_1828	Cysteinyl-Arginine	3.33169	1.73625	0.00210381	2.42959	up
pos_1834	repaglinide aromatic amine	2.85034	1.51113	0.0073316	2.31361	up
pos_1835	Norendoxifen	3.7478	1.90605	0.0146905	2.24983	up
pos_1836	Semagacestat	1.98352	0.98806	0.00257949	2.47294	up
pos_1837	Mammea B/AB	2.91384	1.54292	0.00359101	2.40538	up
pos_1838	MG(20:3(5Z,8Z,11Z)-O(14R,15S)/0:0/0:0)	3.57848	1.83935	0.00479342	2.3766	up
pos_1848	4-Amino-3-phenylbutanoic acid	1.41995	0.505842	0.00359182	2.26948	up
pos_1855	Pindolol	1.99304	0.994973	0.00893339	2.33425	up
pos_1858	4a-Hydroxytetrahydrobiopterin	3.86738	1.95136	0.00848119	2.30771	up
pos_1864	1-(1-Naphthylmethyl)-1,2,3,4-tetrahydroisoquinoline-6,7-diol	1.91894	0.940311	0.00427031	2.40906	up
pos_1867	Zotiraciclib	3.40877	1.76925	0.0255403	2.06477	up
pos_1899	DG(15:0/0:0/22:6(4Z,7Z,11E,13Z,15E,19Z)-2OH(10S,17))	1.49126	0.576533	0.0292896	1.95355	up
pos_1968	Epothilone C	3.12022	1.64165	0.0382539	1.97756	up
pos_1974	(3R,5R)-7-[(1S,2R,3R,8S,8Ar)-3-hydroxy-2-methyl-8-(2-methylbutanoyloxy)-1,2,3,7,8,8a-hexahydronaphthalen-1-yl]-3,5-dihydroxyheptanoic acid	1.90226	0.927711	0.00141625	2.42188	up
pos_1975	Glycohyocholate	2.06154	1.04372	0.000169756	2.59303	up
pos_1984	DG(14:1(9Z)/18:4(6Z,9Z,12Z,15Z)/0:0)	3.84256	1.94207	0.0196168	2.21349	up
pos_1986	(3R,5R)-3-Butyl-3-ethyl-5-phenyl-4,5-dihydro-2H-1$l^{6},4-benzothiazepine 1,1-dioxide	2.69691	1.43131	0.022649	2.07155	up
pos_1989	PA(10:0/i-16:0)	1.31634	0.396536	0.0110114	2.14172	up
pos_2022	(10E,15Z)-9,12,13-Trihydroxyoctadeca-10,15-dienoylcarnitine	1.82095	0.86469	0.00128647	2.48518	up
pos_2031	Latanoprost	1.3346	0.416405	0.0460298	1.77568	up
pos_2034	PGP(i-24:0/PGE2)	4.70013	2.2327	0.0465893	1.86979	up
pos_2084	3a,7a,12a,19-Tetrahydroxy-5b-cholanoic acid	5.77849	2.53069	0.0172104	2.14897	up
pos_2195	3alpha,7alpha,12alpha,24(S)-tetrahydroxy-5beta-cholestan-27-al	1.56732	0.648298	0.00507772	2.27086	up
pos_2216	Asn-Arg-Ala-Ile	2.97451	1.57265	0.00912613	2.31887	up
pos_2217	Ebastine	2.16274	1.11286	0.00519226	2.41247	up
pos_2407	PE(14:0/18:4(6Z,9Z,12Z,15Z))	1.32993	0.411348	0.0354084	2.01049	up
pos_2423	DG(14:0/6 keto-PGF1alpha/0:0)	2.214	1.14666	0.0487659	1.86649	up
pos_2443	DG(12:0/20:4(7E,9E,11Z,13E)-3OH(5S,6R,15S)/0:0)	2.02667	1.01911	0.0439037	1.88634	up
pos_2452	8-Acetoxy-4-acoren-3-one	2.1954	1.13449	0.0330029	1.96867	up
pos_2463	Behenoyl-arabinofuranosyl-cytosine	1.31565	0.395778	0.0372641	1.8412	up
pos_2545	PE(18:4(6Z,9Z,12Z,15Z)/22:1(13Z))	1.48496	0.570423	0.0385891	1.95983	up
pos_3207	Oxonal	1.84045	0.880056	0.0319324	1.97042	up
pos_3215	(-)-Epigallocatechin	5.3943	2.43144	0.0351804	2.01589	up
pos_3218	Lucuminamide	7.92957	2.98724	0.0492743	1.91531	up
pos_3221	2-Pyrazinoylguanidine	9.25917	3.21088	0.03014	2.05578	up
pos_3224	Aspartyl-Tryptophan	1.6837	0.751633	0.0397572	1.81222	up
pos_3225	Hydroxytyrosol 1-O-glucoside	8.21191	3.03772	0.0386085	1.98866	up
pos_3236	3-Fluoro-5-[3-(5-fluoropyridin-2-yl)-1,2,4-oxadiazol-5-yl]benzonitrile	4.09991	2.03559	0.0395104	1.97542	up
pos_3237	8-Chloroinosine	1.97939	0.985056	0.0131974	2.08111	up
pos_3251	Peracetic acid	2.17711	1.12241	0.0156701	2.04674	up
pos_3260	2',4',6'-Trihydroxydihydrochalcone 2'-glucoside	4.26639	2.09302	0.0282671	1.96739	up
pos_3292	2-aceto-2-hydroxy-butanoate	1.80847	0.85477	0.0325732	2.06227	up
pos_3297	(2R)-2-(2-Hydroxyhydrazinyl)-3-sulfanylidenepropanoic acid	1.61033	0.687357	0.0125653	2.17052	up
pos_3299	7-methylguanosine 5'-diphosphate	2.28468	1.19199	0.0196199	2.11146	up
pos_3300	Aprepitant	2.04101	1.02928	0.0346363	1.83846	up
pos_3302	dCMP	1.87892	0.909904	0.0151969	2.10038	up
pos_3307	6-hydroxy-2-cyclohexen-one-carboxylate	1.93911	0.955394	0.0457132	1.93438	up
pos_3319	fructose-6-phosphate lactate	2.04317	1.03081	0.0188863	2.13361	up
pos_3327	Cytidylyl-(5'-3')-5'-inosinic acid homopolymer	2.28629	1.19301	0.0312038	2.04187	up
pos_3338	Phosphoribosyl formamidocarboxamide	4.11864	2.04217	0.0196281	2.08464	up
pos_3355	Biotinyl-5'-AMP	3.10556	1.63486	0.0148361	2.05333	up
pos_3356	6-[4-(2-carboxyethyl)phenoxy]-3,4,5-trihydroxyoxane-2-carboxylic acid	3.2869	1.71673	0.0185251	2.04222	up
pos_3362	5-formamido-1-(5-phospho-D-ribosyl)imidazole-4-carboxamide(2-)	2.78532	1.47785	0.0438212	1.83851	up
pos_3367	Tridecanoylglycine	2.65482	1.40861	0.00864263	2.12795	up
pos_3387	4(3H)-Quinazolinone, 2-ethyl-3-(o-tolyl)-	1.74474	0.803013	0.0447109	1.78268	up
pos_3443	Avenanthramide L	9.78424	3.29046	0.00599663	2.28563	up
pos_3444	(R)-Pantothenic acid 4'-O-b-D-glucoside	8.59848	3.10408	0.0307061	1.98859	up
pos_3461	Nicotinic acid mononucleotide	2.60638	1.38205	0.00337178	2.29419	up
pos_3499	8-Hydroxy-deoxyguanosine	2.1576	1.10943	0.0421999	1.78056	up
pos_3511	Metapramine	1.43866	0.524723	0.00335586	2.28622	up
pos_3541	Fructosyl valine	1.98163	0.986685	0.0241158	1.94812	up
pos_3683	Salicyluric beta-D-glucuronide	2.40285	1.26474	0.0417434	1.78163	up
pos_3694	Evoxanthidine	2.40814	1.26792	0.0408904	1.79366	up
pos_3696	Theasaponin E3	2.2855	1.19251	0.0153193	2.06282	up
pos_3702	L-Isoleucine	1.79564	0.844501	0.0233699	1.95412	up
pos_3747	1-Methoxy-4-[5-(4-methoxyphenoxy)-3-penten-1-ynyl]benzene	1.94475	0.959582	0.0415726	1.8352	up
pos_3753	2-Propylisonicotinic acid	2.4157	1.27244	0.00771174	2.15789	up
pos_3764	geldanamycin	3.53482	1.82164	0.0342106	1.91477	up
pos_3815	2',3'-Dideoxyuridine	3.28268	1.71487	0.0483402	1.81683	up
pos_3827	Coumatetralyl	2.07922	1.05604	0.0208491	2.06095	up
pos_3839	Thymidine glycol	0.443861	-1.17182	0.0402219	1.92304	down
pos_3840	3-Furanmethanol glucoside	0.553646	-0.852965	0.00858984	2.24561	down
pos_3954	(4S,5E)-4-Hydroxy-6-[(1S,2R,5S)-5-hydroxy-3-oxo-2-[(2Z,5Z,8Z)-undeca-2,5,8-trien-1-yl]cyclopentyl]hex-5-enoylcarnitine	1.54817	0.630566	0.0489884	1.93216	up
pos_3993	Beta-Casomorphin-5	5.98777	2.58202	0.0346871	1.94413	up
pos_4069	3h-Indole-3-propanoic acid,a-amino-	2.23898	1.16284	0.010323	2.3096	up
pos_4077	Icariside D1	2.70257	1.43433	0.0372624	1.94695	up
pos_4103	(2E,6E,8E)-Decatrienoylcarnitine	1.51309	0.597494	0.0451171	1.81219	up
pos_4134	Neoherculin	2.79208	1.48134	0.00863612	2.18396	up
pos_4185	4-Coumaroylputrescine	1.94784	0.961876	0.0291635	1.9041	up
pos_4618	4,4'-Dihydroxyantipyrine	6.04301	2.59527	0.0367486	2.0382	up
pos_467	Fumaryl	1.55388	0.635872	0.0249079	1.92646	up
pos_4903	N-desmethylalmotriptan	0.409669	-1.28747	0.03165	1.93695	down
pos_4904	N-Monodemethylolopatadine	0.377615	-1.40501	0.0255674	1.94796	down
pos_4916	Leukotriene D5	3.57032	1.83605	0.01494	2.04964	up
pos_4988	1-(11Z,14Z-eicosadienoyl)-glycero-3-phosphate	2.42715	1.27926	0.0417286	1.8188	up
pos_500	Homoserine lactone	1.65903	0.730343	0.0091244	2.12797	up
pos_5017	2'-Deoxy-2'-fluorocytidine	1.6551	0.726921	0.0179361	2.01888	up
pos_5019	DN-isobutylamide	2.27075	1.18317	0.00037198	2.48948	up
pos_5020	17-trifluoromethylphenyl-13,14-dihydro trinor Prostaglandin F1α	3.36705	1.75149	0.00537902	2.32799	up
pos_5041	(+/-)-trans- and cis-4,8-Dimethyl-3,7-nonadien-2-ol	4.10289	2.03664	0.00878603	2.16453	up
pos_5079	(6Z,9Z)-6,9-Pentadecadien-2-one	0.633345	-0.658936	0.0283099	2.02606	down
pos_5177	Alvimopan	2.62339	1.39143	0.00394649	2.31282	up
pos_5265	4-Oxofenretinide	1.62674	0.701984	0.0431611	1.80453	up
pos_5294	Mosapramine	2.53527	1.34214	0.0018944	2.38659	up
pos_5309	4-ethylamino-6-isopropylamino-1,3,5-triazin-2-ol	1.34072	0.423004	0.0208799	2.0289	up
pos_5313	Ile-Glu-Thr-Asp-fluoromethyl ketone	1.56298	0.644303	0.0119469	2.07971	up
pos_5314	3-(5-(4-(Cyclopentyloxy)-2-hydroxybenzoyl)-2-((3-hydroxybenzo[d]isoxazol-6-yl)methoxy)phenyl)propanoic acid	1.29157	0.369125	0.0390922	1.84761	up
pos_5315	Mecapegfilgrastim	1.3084	0.387807	0.020277	1.98336	up
pos_5330	Palmitoyl glucuronide	2.94774	1.55961	0.0396185	1.93203	up
pos_5342	Neopetasitenine	5.32699	2.41332	0.00800126	2.28735	up
pos_5368	Arg Gly Pro Asn	3.49945	1.80713	0.027913	2.06031	up
pos_543	L-2-Aminoadipate adenylate	2.44993	1.29274	0.0326291	1.87708	up
pos_5498	(2S,3S,4R,5R)-5-(6-Aminopurin-9-yl)-N-cyclopropyl-3,4-dihydroxyoxolane-2-carboxamide	4.66631	2.22228	0.0487252	1.91582	up
pos_5499	Isocolumbin	3.34696	1.74285	0.0392069	1.95575	up
pos_5563	Sisomicin sulfate	2.90003	1.53607	0.0122943	2.23824	up
pos_5656	Anacyclin	1.29539	0.373383	0.025013	2.02823	up
pos_5660	Methyl 3b,24-dihydroxy-11,13(18)-oleanadien-30-oate	5.79911	2.53583	0.0368493	2.03341	up
pos_5752	Methyl-[12]-gingerdiol	2.01504	1.01081	0.02793	1.97608	up
pos_5918	8,11,14-Eicosatetraynoic acid	2.13576	1.09475	0.0158556	2.07032	up
pos_5920	Tryptophyl-Gamma-glutamate	2.49764	1.32057	0.0298171	1.91772	up
pos_6029	3-(4-Methylphenyl)oxiranecarboxylic acid	1.96516	0.97465	0.0395626	1.95527	up
pos_6032	Canavaninosuccinate	9.16857	3.1967	0.0212625	2.16515	up
pos_6117	Campestanol	0.663558	-0.591705	0.0320167	1.94791	down
pos_6182	PI(TXB2/20:0)	1.53246	0.615851	0.0484769	1.75089	up
pos_6186	(R)-Laudanidine	1.69078	0.757686	0.0381338	1.83827	up
pos_6674	Acetylbalchanolide	6.54894	2.71126	0.000444069	2.5043	up
pos_6722	DG(11M3/9D3/0:0)	0.49609	-1.01133	0.0150459	2.05274	down
pos_6744	DG(12:0/18:1(12Z)-O(9S,10R)/0:0)	0.526777	-0.924735	0.0299363	1.90429	down
pos_6772	2,3-Dinor-11b-PGF2a	0.889231	-0.16937	0.0398223	1.84378	down
pos_6846	n-arachidonylethanolamine	0.535628	-0.900697	0.0220774	1.99689	down
pos_6859	DG(13:0/20:4(6E,8Z,11Z,14Z)+=O(5)/0:0)	0.696474	-0.521858	0.0429114	1.8045	down
pos_6860	Hovenidulcigenin B	1.77378	0.826825	0.0445492	1.79912	up
pos_6913	Ustiloxin D	1.93175	0.949906	0.0170113	2.0295	up
pos_6939	PG(22:5(7Z,10Z,13Z,16Z,19Z)/22:6(5Z,8E,10Z,13Z,15E,19Z)-2OH(7S, 17S))	0.781197	-0.356241	0.0456817	1.80094	down
pos_6940	bufalin	1.51192	0.596386	0.047824	1.87804	up
pos_6944	Dihydroergocristine	2.50677	1.32583	0.0470961	1.87397	up
pos_7014	Adavosertib	2.72682	1.44722	0.042205	1.94247	up
pos_7027	Glutaminylhydroxyproline	2.30337	1.20375	0.0444119	1.94776	up
pos_7034	Rigin	2.75753	1.46338	0.0391942	1.97859	up
pos_7084	Dibekacin	1.80632	0.853057	0.0140627	2.21991	up
pos_7118	Cyclo(D-trp-D-asp-pro-D-val-leu)	5.15606	2.36627	0.0411401	1.93583	up
pos_7196	1α,25-dihydroxy-25,25-diphenyl-26,27-dinorvitamin D3 / 1α,25-dihydroxy-25,25-diphenyl-26,27-dinorcholecalciferol	1.91482	0.937212	0.0139705	2.2061	up
pos_728	2-Fluoro-5-hydroxy-L-phenylalanine	2.00991	1.00713	0.0166335	2.03239	up
pos_7413	DG(14:0/24:1(15Z)/0:0)	1.7218	0.78392	0.0426769	1.77539	up
pos_770	Heliespirone A	1.5186	0.602739	0.0397506	1.80622	up
pos_791	N-butanoyl-lhomoserine lactone	2.20799	1.14273	0.0493834	1.81193	up
pos_939	Acetylcarnitine	1.93706	0.953871	0.0215163	2.10314	up
pos_963	Febuxostat	3.22405	1.68888	0.00607829	2.31452	up
pos_975	(2S,3R,4S,5S,6R)-2-[3-Hydroxy-5-[2-(3-hydroxy-4-methoxyphenyl)ethenyl]phenoxy]-6-(hydroxymethyl)oxane-3,4,5-triol	2.36833	1.24387	0.017265	2.05804	up
pos_982	Glutathione, oxidized	7.07656	2.82305	0.0403825	1.97239	up
neg_1004	Phyllanthusol A	2.47424	1.30698	0.041496	1.82473	up
neg_1016	2-[[4-[(2-Amino-4-oxo-5,6,7,8-tetrahydro-3H-pteridin-6-yl)methylamino]benzoyl]amino]-4-methylidenepentanedioic acid	2.02109	1.01513	0.0207955	2.00041	up
neg_1017	Verbasoside	2.48542	1.31349	0.00627947	2.31602	up
neg_1018	4-Hydroxynonenal glutathione	3.07829	1.62213	0.0111183	2.17454	up
neg_1199	Pyridoxamine	2.41975	1.27486	0.0296322	1.90671	up
neg_1202	2-[(2S)-2,6-Diaminohexanoyl]oxyacetic acid	1.90169	0.927281	0.0271768	1.92517	up
neg_1237	6-Heptenyl glucosinolate	2.08176	1.0578	0.000987235	2.47875	up
neg_1253	CMP-N-acetylneuraminic acid	3.42801	1.77737	0.0234866	2.07406	up
neg_1345	3-Hydroxybutyric acid	1.68908	0.756242	0.0128893	2.05291	up
neg_1457	L-Methionine	1.72266	0.784635	0.0202129	1.92	up
neg_1474	5Z-7-Oxozeaenol	1.75253	0.809438	0.0218572	1.99145	up
neg_1491	2-Hydroxybutyric acid	13.5257	3.75763	0.0046791	2.45149	up
neg_1525	3-Hydroxychavicol 1-glucoside	3.37676	1.75564	0.0099429	2.32392	up
neg_1553	Gossypetin 8-glucuronide 3-glucoside	6.12218	2.61405	0.0310048	1.94829	up
neg_1557	6''-O-Acetylholocalin	8.26084	3.04629	0.0312769	1.99449	up
neg_1760	DG(18:0/PGJ2/0:0)	1.37623	0.460726	0.00712963	2.13119	up
neg_1832	beta-Phellandrene	2.24801	1.16865	0.0245974	1.99511	up
neg_2353	DG(2:0/PGF2alpha/0:0)	0.825272	-0.277058	0.0347801	1.87456	down
neg_2360	9-Pentadecene-12,14-diyne-1,11-diol	0.782515	-0.353811	0.00933381	2.14966	down
neg_2510	N-[[3-Hydroxy-2-(2-pentenyl)cyclopentyl]acetyl]isoleucine	1.63666	0.710754	0.00320524	2.31025	up
neg_2991	Uridine	1.62723	0.702415	0.0174165	1.98644	up
neg_3000	2-Fluoroadenosine	8.00112	3.0002	0.0115311	2.25134	up
neg_3002	Sepiapterin	4.59538	2.20018	0.039244	1.93522	up
neg_3007	Glutathione disulfide	6.64643	2.73258	0.0250219	2.08601	up
neg_3008	Oxidized glutathione	3.69675	1.88626	0.000694007	2.51278	up
neg_3009	Monoacetyldapsone hydroxylamine	8.17571	3.03134	0.00317481	2.41292	up
neg_3028	Moracin H	1.97514	0.981952	0.0264749	1.95806	up
neg_3031	Guanosine diphosphate mannose	3.47382	1.79652	0.00409804	2.34401	up
neg_3043	Chelidonic acid	1.4823	0.567837	0.0211387	1.92362	up
neg_3046	Haloperidol glucuronide	2.87214	1.52213	0.0292718	2.10807	up
neg_3057	Inosine-Pranobex	1.87322	0.90552	0.00719081	2.34926	up
neg_3061	N(1)-Ethylchlorpropamide	1.83076	0.872442	0.00686552	2.259	up
neg_3065	Salviaflaside methyl ester	3.48928	1.80293	0.0351471	2.08215	up
neg_3122	N4-Acetylcytidine	3.72845e+06	21.8301	0.0129539	2.31552	up
neg_3142	2-Methylcitric acid	5.29099	2.40354	0.0101983	2.21785	up
neg_3158	Bosentan	2.02152	1.01544	0.0100293	2.19147	up
neg_3164	(R)-2-Hydroxy-7,8-dimethoxy-2H-1,4-benzoxazin-3(4H)-one 2-glucoside	2.34311	1.22843	0.0447731	1.8284	up
neg_3169	2-Amino-1,3-propanediol	2.56478	1.35883	0.00232508	2.37295	up
neg_3179	Inosine	1.68392	0.751819	0.00588501	2.2576	up
neg_3180	Nor-ketotifen	1.54354	0.626243	0.00866119	2.30245	up
neg_3196	Rubrofusarin 6-[glucosyl-(1->3)-glucosyl-(1->6)-glucoside]	4.17053	2.06023	0.0383423	2.05777	up
neg_3203	3-Amino-2-piperidone	2.18635	1.12852	0.00661237	2.269	up
neg_3217	Gomphrenol 3-methylether 4'-glucuronide	3.47124	1.79545	0.0139286	2.2119	up
neg_3228	6''-O-Acetylvicenin 1	4.4891	2.16643	0.00885556	2.17188	up
neg_3234	6-(alpha-D-glucosaminyl)-1-phosphatidyl-1D-myo-inositol	2.80698	1.48902	0.0120442	2.16001	up
neg_3235	dTDP-4-acetamido-4,6-dideoxy-D-galactose	4.32435	2.11248	0.0053356	2.34286	up
neg_3237	1-(3-Fluoro-4-hydroxy-5-mercaptomethyltetrahydrofuran-2-yl)-5-methylpyrimidine-2,4(1H,3H)-dione	2.06609	1.0469	0.031261	1.91292	up
neg_3339	n6-phenylisopropyladenosine	9.00176	3.17021	0.0440009	1.81349	up
neg_3343	Pantothenate	1.93705	0.953858	0.0434958	1.84878	up
neg_3430	Gamma-Glu-Leu	1.84871	0.886516	0.00615095	2.09806	up
neg_3578	Taxiphyllin	2.22524	1.15396	0.045749	1.75402	up
neg_3580	Cytidine monophosphate	2.92326	1.54758	0.046125	1.78241	up
neg_3591	3,3',5-Trihydroxy-4'-methoxy-6,7-methylenedioxyflavone 3-glucuronide	2.48742	1.31465	0.0226443	1.94937	up
neg_3600	Gluconapin	2.43028	1.28112	0.0316037	1.86361	up
neg_3617	Melleolide B	7.61824	2.92946	0.0134395	2.03946	up
neg_3621	gamma-Glutamylleucine	2.38776	1.25566	0.00472502	2.15754	up
neg_3692	T2 Triol	2.7117	1.4392	0.0310494	1.9841	up
neg_3735	Glutamyltryptophan	2.7448	1.4567	0.00912197	2.12826	up
neg_3820	Serylserine	6.87663	2.7817	0.00697286	2.22008	up
neg_4320	GRK2 Inhibitor	2.64833	1.40508	0.0274511	2.02094	up
neg_4762	Docosadienoate (22:2n6)	5.11218	2.35394	0.0160119	2.1408	up
neg_5328	LysoPI(18:1(9Z)/0:0)	2.21434	1.14688	0.0259549	1.90783	up
neg_5427	(±)12-HEPE	2.26453	1.17921	0.0100747	2.18094	up
neg_5428	Piperochromenoic acid	2.34698	1.2308	0.0130626	2.13123	up
neg_5430	Mirabegron	2.77971	1.47493	0.0130095	2.11516	up
neg_5454	Bucromarone	1.5783	0.65837	0.0136371	2.09584	up
neg_5462	16-Hydroxyhexadecanoic acid	1.19833	0.261029	0.0316688	1.89948	up
neg_5569	[10]-Shogaol	2.33182	1.22145	0.027868	1.99483	up
neg_5671	LysoPI(16:0/0:0)	1.37503	0.45946	0.0478304	1.80168	up
neg_5766	(R)-1-O-[b-D-Apiofuranosyl-(1->2)-b-D-glucopyranoside]-1,3-octanediol	4.30611	2.10639	0.0234359	2.13074	up
neg_5774	(2R,4S,5R)-5-Ethyl-2-[(S)-hydroxy-(6-methoxyquinolin-4-yl)methyl]-1-azabicyclo[2.2.2]octan-5-ol	0.785307	-0.348672	0.014594	2.07308	down
neg_5786	2-[(1r,3s)-3-Hydroxycyclohexyl]-5-(2-methyloctan-2-yl)phenol	2.17277	1.11954	0.0255102	1.89769	up
neg_5830	Lovastatin acid	3.67462	1.8776	0.0216096	2.14436	up
neg_6074	PE(P-18:0/PGE1)	0.732779	-0.44855	0.00928489	2.13705	down
neg_6103	GlcCer(d18:1/9Z-18:1)	0.663768	-0.591249	0.0457831	1.79357	down
neg_6115	PE(22:6(4Z,7Z,10Z,13Z,16Z,19Z)/P-18:0)	0.717168	-0.479616	0.048814	1.78074	down
neg_6144	Ganoderiol G	8.62783	3.109	0.0236368	2.12319	up
neg_6150	(10Z,14E,16E)-10,14,16-Octadecatrien-12-ynoic acid	3.23771	1.69497	0.0119378	2.16572	up
neg_6251	MG(0:0/20:5(5Z,8Z,11Z,14Z,17Z)/0:0)	0.81873	-0.28854	0.0205642	2.04837	down
neg_6281	PE(16:0/18:0)	0.565961	-0.821226	0.0130568	2.10486	down
neg_6302	PE(16:0/18:1(11Z))	1.57627	0.65651	0.0198623	2.21844	up
neg_693	9-Methyluric acid	2.07638	1.05407	0.045693	1.79331	up
neg_696	Glycerylphosphorylethanolamine	1.97589	0.982499	0.0232556	2.11948	up
neg_768	4',4''',5,5'',7,7''-Hexahydroxy-3,8''-biflavone	2.92507	1.54847	0.0168889	2.03219	up
neg_776	5-Hydroxy-1-methylhydantoin	3.15225	1.65638	0.0298463	1.87381	up
neg_875	L-trans-alpha-Amino-2-carboxycyclopropaneacetic acid	2.3377	1.22509	0.0469664	1.87892	up
neg_911	Linalool (8-hydroxydihydro-)	2.24461	1.16647	0.0186604	2.09365	up
neg_914	curcumin 4'-O-beta-D-gentiobioside	2.10415	1.07324	0.0385886	1.87167	up
neg_931	CDP-DG(6 keto-PGF1alpha/i-12:0)	2.45015	1.29287	0.0226513	1.99965	up
neg_961	3,N(4)-Ethenodeoxycytidine	2.15636	1.1086	0.039884	1.93937	up
neg_963	Gabazine	1.98366	0.988164	0.0441878	1.80563	up
neg_968	Histidyltryptophan	3.43565	1.78058	0.0311378	1.97684	up

## Sheet: Table S8
Table S8 Differential metabolites in the skin between HP and AS in positive and negative ion modes
#ID	name	Fold_change	log2FC	Pvalue	VIP	regulated
pos_1105	Syringomycin	1.57243	0.652999	0.00729167	2.29106	up
pos_1127	Tuberoside C (Ullucus tuberosus)	2.45375	1.29499	0.0155915	2.13891	up
pos_1140	2-(4'-methylthio)butylmalate	1.74761	0.805385	0.000639426	2.56302	up
pos_1162	TR-Saponin C	1.56316	0.644468	0.00251949	2.47449	up
pos_1180	Isopropyl propyl trisulfide	1.60046	0.678486	0.00145827	2.50854	up
pos_1191	Amrubicin	1.63311	0.70762	0.000833163	2.61106	up
pos_1196	Chaetoglobosin N	1.54145	0.624291	0.00116124	2.55808	up
pos_1207	Delartine	1.53242	0.61581	0.00186054	2.50324	up
pos_1236	12-Methyldocosanoylcarnitine	1.34094	0.423243	0.0445564	1.83927	up
pos_1387	Fosteabine	1.82402	0.86712	0.016925	2.1401	up
pos_1436	Destruxin E	1.27497	0.350464	0.0204032	2.09953	up
pos_1482	Didemethylcitalopram	5.42624	2.43995	0.0357195	2.05927	up
pos_1486	Stavudine	0.140871	-2.82755	0.0264309	2.1749	down
pos_1878	Cholyllysine	0.773575	-0.370387	0.0112844	2.2785	down
pos_1927	Arachidonoyl dopamine	3.0637	1.61528	0.0321262	2.02981	up
pos_1984	DG(14:1(9Z)/18:4(6Z,9Z,12Z,15Z)/0:0)	4.08707	2.03107	0.0122579	2.3181	up
pos_2174	Antibiotic X 14889C	3.60984	1.85193	0.00960682	2.35817	up
pos_2183	PS(14:0/PGF1alpha)	1.17	0.226503	0.0479642	1.92264	up
pos_2292	DG(13:0/18:3(10,12,15)-OH(9)/0:0)	2.02179	1.01563	0.00630769	2.34835	up
pos_2299	Ectocarpen	0.656137	-0.607931	0.0108518	2.26173	down
pos_2302	Tecostanine	0.731785	-0.450508	0.0149304	2.05614	down
pos_2308	13-Docosenamide	0.60331	-0.729029	0.00358508	2.32885	down
pos_2327	Glycerol 2-(9Z,12Z-octadecadienoate) 1-hexadecanoate 3-O-[alpha-D-galactopyranosyl-(1->6)-beta-D-galactopyranoside]	1.26003	0.333463	0.00832213	2.18232	up
pos_2330	PG(a-25:0/PGD2)	1.35085	0.433871	0.023917	1.91323	up
pos_2605	PG(a-13:0/i-14:0)	0.674626	-0.56784	0.0454968	1.93204	down
pos_2607	PE(P-18:1(11Z)/18:1(12Z)-2OH(9,10))	0.752868	-0.409531	0.0196097	2.14917	down
pos_2608	Cholesteryl (pyren-1-yl)hexanoate	0.818403	-0.289117	0.0138075	2.28155	down
pos_2609	PS(14:1(9Z)/22:0)	0.680403	-0.555539	0.0461766	1.92109	down
pos_2705	Docosanal	0.65222	-0.61657	0.0086831	2.26964	down
pos_2844	PG(a-13:0/i-16:0)	0.441625	-1.17911	0.0100616	2.33351	down
pos_2845	SM(d17:1/18:3(9,11,15)-OH(13))	0.42714	-1.22722	0.00966309	2.33379	down
pos_2846	PC(PGF1alpha/P-16:0)	0.524295	-0.931549	0.0104281	2.31839	down
pos_2851	13,14-Dihydro PGE1	0.490233	-1.02846	0.0173386	2.25166	down
pos_3204	4-Hydroxy-5-(dihydroxyphenyl)-valeric acid-O-sulphate	2.52384	1.33562	0.00512825	2.39518	up
pos_3207	Oxonal	2.12809	1.08956	0.00270445	2.53704	up
pos_3511	Metapramine	0.784448	-0.350251	0.00908209	2.29973	down
pos_3753	2-Propylisonicotinic acid	0.571131	-0.808107	0.0222105	2.06061	down
pos_3784	Caffeine	1.86912	0.90236	0.012406	2.32749	up
pos_3815	2',3'-Dideoxyuridine	0.256406	-1.9635	0.0369325	2.04238	down
pos_4041	Dextrorphan	1.42632	0.512293	0.0206069	2.04819	up
pos_4208	1-Ethoxymethyl-5-fluorouracil	3.65895	1.87143	0.0342286	2.02858	up
pos_4233	xi-3-Hydroxy-5-phenylpentanoic acid O-beta-D-Glucopyranoside	1.24571	0.316963	0.0235584	2.16231	up
pos_4454	Descarbonyl-lacosamide	0.564463	-0.825048	0.0272194	2.02461	down
pos_4618	4,4'-Dihydroxyantipyrine	0.236074	-2.08269	0.0476799	1.9896	down
pos_4632	Sodium Tetradecyl Sulfate	0.552638	-0.855594	0.0451381	1.88936	down
pos_4780	Hexanal octane-1,3-diol acetal	1.20508	0.269128	0.038144	1.88938	up
pos_4914	5''-(4-Hydroxy-(E)-cinnamoyl) alpha-L-arabinofuranosyl-(1->3)-beta-D-xylopyranosyl-(1->4)-D-xylopyranoside	0.0608936	-4.03757	0.0465332	1.94173	down
pos_5017	2'-Deoxy-2'-fluorocytidine	0.699624	-0.515348	0.0416386	1.88343	down
pos_5057	Helianyl octanoate	1.33259	0.414228	0.0261609	2.00929	up
pos_5102	3-Hydroxynonyl acetate	1.49887	0.583875	0.0278141	2.07786	up
pos_5110	12-amino-octadecanoic acid	1.16077	0.215081	0.0310132	1.95787	up
pos_5111	N-Acetylsphinganine	1.22464	0.292353	0.0254147	2.05877	up
pos_5148	Docosanedioic acid	1.3585	0.442014	0.00649342	2.24055	up
pos_5160	1-[1,4-Dihydro-4-nonyl-5-(1-oxodecyl)-3-pyridinyl]-1-dodecanone	1.28898	0.366225	0.0339268	1.94447	up
pos_5165	Gancaonin P	1.38038	0.465065	0.00647756	2.24212	up
pos_5166	Cycloartomunoxanthone	1.3942	0.479438	0.00578681	2.27711	up
pos_5168	Carboxydextran	1.4533	0.539335	0.00962497	2.13259	up
pos_5169	Formononetin 7-(2-p-hydroxybenzoylglucoside)	1.88957	0.918057	0.0115083	2.1367	up
pos_5172	Aglepristone	2.05901	1.04195	0.010309	2.1834	up
pos_5190	14-Dihydroxycornestin	1.27542	0.350973	0.0273488	1.98346	up
pos_5256	(+/-)-(E)-Ethyl-2-[(E)-hydroxyimino]-5-nitro-3-hexeneamide	1.19569	0.257847	0.0467309	1.89566	up
pos_5306	Androsterol	1.78707	0.837597	0.004436	2.30446	up
pos_5308	(8S,Z)-6-((2R)-6-hydroxy-2,5-dimethyloctylidene)-8-methyloctahydroindolizin-8-ol	1.81732	0.861809	0.00402287	2.3263	up
pos_5364	Sonchuionoside C	1.35077	0.433777	0.00967709	2.2437	up
pos_5377	Hydroxyhomodestruxin B	2.38792	1.25575	0.0388986	1.96306	up
pos_5437	PA(18:1(11Z)/18:3(6Z,9Z,12Z))	1.26826	0.342847	0.0184891	2.116	up
pos_5441	4(5)-EpDPE methyl ester	0.699562	-0.515477	0.021618	2.10147	down
pos_5442	(S)-N-((S)-1-Amino-3,3-dimethyl-1-oxobutan-2-yl)-2-((S)-2-mercapto-4-(3,4,4-trimethyl-2,5-dioxoimidazolidin-1-yl)butanamido)-N,4-dimethylpentanamide	0.61471	-0.702021	0.00160256	2.58312	down
pos_5475	1-Acetoxy-2-hydroxy-5,12,15-heneicosatrien-4-one	0.252487	-1.98572	0.04531	1.99085	down
pos_5497	2-(7'-methylthio)heptylmalate	2.49047	1.31642	0.0305326	2.11541	up
pos_5498	(2S,3S,4R,5R)-5-(6-Aminopurin-9-yl)-N-cyclopropyl-3,4-dihydroxyoxolane-2-carboxamide	3.05835	1.61275	0.00369854	2.37194	up
pos_5499	Isocolumbin	2.68893	1.42703	0.00473572	2.33717	up
pos_5505	Olamufloxacin	5.22362	2.38505	0.0207406	2.18929	up
pos_5534	LysoPC(20:5(5Z,8Z,11Z,14Z,17Z)/0:0)	1.37306	0.45739	0.00464895	2.3387	up
pos_5587	[(2S,4R,5R,6R,14S,16R)-14-Hydroxy-7,11-dimethyl-6-(2-oxopyran-4-yl)-3-oxapentacyclo[8.8.0.02,4.02,7.011,16]octadecan-5-yl] acetate	1.16594	0.22149	0.0231215	2.05076	up
pos_5605	N-Acetyl-b-glucosaminylamine	1.39079	0.475901	0.0271636	2.08526	up
pos_5618	3-Phenylpropanal	1.15693	0.210298	0.0216639	2.13923	up
pos_5659	O-Arachidonoyl Glycidol	0.728383	-0.457231	0.0219637	2.00422	down
pos_5663	Deoxycholylalanine	0.703354	-0.507677	0.0227736	2.13373	down
pos_5672	DG(18:1(11Z)/22:0/0:0)	1.32086	0.40148	0.0456494	1.78572	up
pos_5769	4-Hydroxy Triamterene	1.4071	0.492722	0.043679	1.97385	up
pos_5804	Furegrelate	1.28253	0.358987	0.0197478	2.10953	up
pos_5810	Pectachol	1.14599	0.196591	0.0462655	1.88592	up
pos_5827	Procerin	1.70647	0.771012	6.92779e-05	2.6652	up
pos_5832	Arginylvaline	1.51776	0.601947	0.0398452	1.88922	up
pos_5860	Lucidenic acid C	1.98626	0.990053	0.0465514	1.82587	up
pos_5900	PC(17:1(9Z)/0:0)	1.29133	0.368855	0.0369817	1.917	up
pos_5955	DG(2:0/TXB2/0:0)	0.739444	-0.435487	0.0218762	2.13017	down
pos_5962	PAF C-16	1.5647	0.645883	0.0209863	1.96189	up
pos_5969	Phenylalanylphenylalanine	1.22266	0.290024	0.0456978	1.79747	up
pos_6048	Valyl-prolyl-glycyl-valyl-glycine	1.69729	0.763233	0.034707	1.99363	up
pos_6056	5Z-Dodecenoic acid	1.93184	0.949975	0.0451731	1.88891	up
pos_6199	Dextran-70	1.32738	0.408586	0.00346923	2.40815	up
pos_6229	[1-(3,3-Dimethyloxiran-2-yl)-3-[(8S,10S,11S,14R)-11-hydroxy-4,4,8,10,14-pentamethyl-3-oxo-1,2,5,6,7,9,11,12,15,16-decahydrocyclopenta[a]phenanthren-17-yl]butyl] acetate	1.78971	0.839725	0.0297783	2.00164	up
pos_6352	(6beta,8alpha)-6-Hydroxy-7(11)-eremophilen-12,8-olide	1.39855	0.483932	0.0288621	2.05067	up
pos_6440	1-docosanoyl-glycero-3-phosphate	1.41261	0.498365	0.0117586	2.23796	up
pos_6674	Acetylbalchanolide	1.59816	0.676415	0.0123469	2.11493	up
pos_6860	Hovenidulcigenin B	0.560424	-0.835409	0.0132736	2.21503	down
pos_6871	Dilopetine	1.73923	0.798445	0.0403097	1.88385	up
pos_6880	Cavipetin D	1.27582	0.351424	0.00687951	2.26711	up
pos_6996	Tsangane L 3-glucoside	2.02932	1.021	0.00545002	2.25883	up
pos_7094	Cetylmannoside	1.10147	0.139425	0.0431325	1.80438	up
pos_730	Prolyl-Arginine	5.20259	2.37923	0.00328295	2.56722	up
pos_915	Neodiospyrin	1.66733	0.737537	0.0410815	1.88468	up
pos_946	L-Nicotianine	0.382169	-1.38772	0.0214198	2.21637	down
neg_1008	PGP(22:6(4Z,7Z,10Z,12E,16Z,19Z)-OH(14)/a-13:0)	0.396337	-1.3352	0.0176844	1.89983	down
neg_1018	4-Hydroxynonenal glutathione	0.460022	-1.12023	0.0147546	1.98094	down
neg_1193	Amylopectin	0.681038	-0.554193	0.0243024	1.82263	down
neg_1241	Maltohexaose	0.581787	-0.781437	0.0252291	1.87311	down
neg_1259	Negletein 6-[rhamnosyl-(1->2)-fucoside]	0.500027	-0.999922	0.0210915	1.9576	down
neg_1491	2-Hydroxybutyric acid	0.359271	-1.47686	0.0168801	2.0472	down
neg_1509	7-Acetoxy-6-methoxycoumarin	1.70346	0.768467	0.00229877	2.24055	up
neg_1853	PS(16:0/16:0)	0.630907	-0.664501	0.0490101	1.62692	down
neg_2314	O-2545 (hydrochloride)	1.26928	0.344008	0.0137186	1.92346	up
neg_2353	DG(2:0/PGF2alpha/0:0)	1.19823	0.26091	0.0331243	1.76676	up
neg_2354	PA(8:0/PGE2)	1.35043	0.433419	0.03811	1.71656	up
neg_2510	N-[[3-Hydroxy-2-(2-pentenyl)cyclopentyl]acetyl]isoleucine	0.688646	-0.538166	0.0244068	1.85142	down
neg_2991	Uridine	1.93956	0.955727	0.00415504	2.20446	up
neg_2999	1-[(2R,3R,4S,5R)-3,4-Dihydroxy-5-(hydroxymethyl)oxolan-2-yl]oxypyrimidin-2-one	2.00333	1.0024	0.00350433	2.08765	up
neg_3002	Sepiapterin	2.00925	1.00666	0.0153668	1.92748	up
neg_3111	Glycine formate	1.43207	0.518099	0.0292489	1.78875	up
neg_3215	beta-L-fucose 1-phosphate	0.347793	-1.5237	0.0451437	1.71011	down
neg_3425	pyramid	1.57871	0.658745	0.0446826	1.59161	up
neg_3468	Cinnoline	4.40112	2.13787	0.00524932	2.11202	up
neg_3549	4-Hydroxyfenbendazole	1.70496	0.769741	0.0446352	1.6874	up
neg_3573	Sulfamoxole	2.03405	1.02435	0.0414067	1.76497	up
neg_3623	Serylglutamine	2.34872	1.23187	0.00645025	2.01957	up
neg_3674	Trovafloxacin	2.52656	1.33717	0.0422081	1.80624	up
neg_3863	(2S,3R,4S,5R,6R)-6-Ethyloxane-2,3,4,5-tetrol	1.68214	0.750294	0.0446921	1.66622	up
neg_4248	4H-Pyrido(1,2-a)pyrimidin-4-one, 9-((4-acetyl-3-hydroxy-2-propylphenoxy)methyl)-3-(1H-tetrazol-5-yl)-	1.38036	0.465046	0.00884803	2.0169	up
neg_4340	(R)-2,3-Dihydro-3,5-dihydroxy-2-oxo-3-indoleacetic acid	1.8564	0.892504	0.0409149	1.82264	up
neg_4385	Nicotine imine	2.38718	1.25531	0.0358538	1.90414	up
neg_4520	11-Dehydro-thromboxane B2	1.39547	0.480753	0.0289966	1.83189	up
neg_4737	3alpha,7alpha,12beta-Trihydroxy-5beta-cholanoic acid	20.2392	4.33908	0.00520552	2.29277	up
neg_4792	Mupirocin	1.26839	0.342998	0.0178558	2.00265	up
neg_4836	Fluocinolone	1.40884	0.494506	0.0120718	1.9852	up
neg_4845	Sucrose monolaurate	1.22751	0.295737	0.0192218	1.93526	up
neg_4952	(all-E)-1,8,10-Heptadecatriene-4,6-diyne-3,12-diol	2.54707	1.34884	0.0150005	1.94961	up
neg_5028	5-Hydroxydec-3-enoylcarnitine	1.20992	0.274913	0.0420541	1.73057	up
neg_5050	Micronomicin	0.705145	-0.504008	0.0262287	1.81813	down
neg_5052	Glycocholic acid 3-sulfate	0.343955	-1.53971	0.00773269	2.04719	down
neg_5115	N-((Hexahydro-1-azepinyl)carbonyl)-leucyl(1-methyl)-tryptophyl-tryptophan	1.38685	0.471815	0.0338272	1.84224	up
neg_5123	(24E)-3alpha,15alpha-Diacetoxy-23-oxo-7,9(11),24-lanostatrien-26-oic acid	1.28894	0.366188	0.0372311	1.72068	up
neg_5130	1-(5Z,8Z,11Z,14Z,17Z-eicosapentaenoyl)-glycero-3-phosphate	1.41674	0.502573	0.0129338	1.9486	up
neg_5154	Glucosylsphingosine	2.7871	1.47877	0.036328	1.75114	up
neg_5206	Glycocholic acid	0.72044	-0.473049	0.0102091	1.98215	down
neg_5289	Cholic acid glucuronide	1.2371	0.306957	0.0457635	1.60874	up
neg_5383	7-[(1R,2R,3R)-3-Hydroxy-2-[(1E,3S)-3-Hydroxyoct-1-en-1-yl]-5-oxocyclopentyl]heptanoylcarnitine	1.45252	0.538557	0.0341805	1.72279	up
neg_5384	Aplaviroc	1.42644	0.512423	0.0424695	1.69255	up
neg_5462	16-Hydroxyhexadecanoic acid	2.28993	1.1953	0.011442	2.11191	up
neg_5559	Spirotaccagenin	1.51064	0.595155	0.00014806	2.3858	up
neg_5565	13-Nor-6-eremophilene-8,11-dione	1.6285	0.703546	0.0344903	1.71034	up
neg_5593	(7Z,9E)-Dodeca-7,9-dienoylcarnitine	2.10981	1.07711	0.00189155	2.2408	up
neg_5616	(±)20-HDoHE	1.28941	0.366712	0.0402481	1.71663	up
neg_5753	Digoxigenin monodigitoxoside	1.3639	0.447734	0.00678853	2.05946	up
neg_5774	(2R,4S,5R)-5-Ethyl-2-[(S)-hydroxy-(6-methoxyquinolin-4-yl)methyl]-1-azabicyclo[2.2.2]octan-5-ol	1.2222	0.289482	0.0269448	1.80272	up
neg_5810	1-Stearoyl-sn-glycerol 3-phosphocholine	1.91533	0.937592	0.0437328	1.71165	up
neg_5875	1-heptadecanoyl-sn-glycero-3-phosphocholine	1.36467	0.448549	0.0298271	1.78052	up
neg_5876	Amphibine H	1.46315	0.549078	0.0181876	1.88625	up
neg_5880	LysoPC(18:0/0:0)	1.46266	0.548593	0.0212429	1.88258	up
neg_5881	Cholylarginine	1.53127	0.614726	0.0365972	1.75743	up
neg_6103	GlcCer(d18:1/9Z-18:1)	1.40972	0.49541	0.0129059	2.02003	up
neg_6142	Hept-2-en-1-yl isovalerate	4.35348	2.12217	0.0314967	1.87681	up
neg_6205	(2-(4-((2-Chloro-4,4-difluoro-spiro(5H-thieno(2,3-C)pyran-7,4'-piperidine)-1'-yl)methyl)-3-methyl-pyrazol-1-yl)-3-pyridyl)methanol	1.39803	0.4834	0.0135708	1.96935	up
neg_6233	Methylhalfordinol	1.51646	0.600707	0.038634	1.69197	up
neg_6247	1-Isopropyl-6-methylergoline-8-carboxylic acid	1.60663	0.684037	0.042454	1.6345	up
neg_6255	N-Palmitoyltaurine	1.91702	0.938865	0.00750928	2.12914	up
neg_6281	PE(16:0/18:0)	1.47177	0.557553	0.00462029	2.14468	up
neg_665	VINYLSULFONIC ACID	1.32082	0.401434	0.00828831	2.1307	up
neg_707	Cytidine 2'-phosphate	2.76413	1.46683	0.00290545	2.32463	up
neg_718	Patientoside A	2.13843	1.09655	0.017215	2.00206	up
neg_774	1,3,2-Dioxathiolane 2,2-dioxide	2.03473	1.02484	0.0159187	1.99147	up
neg_776	5-Hydroxy-1-methylhydantoin	0.366343	-1.44873	0.0285363	1.9797	down
neg_814	5-phosphonooxy-L-lysine	2.61913	1.38909	0.0349443	1.82633	up
neg_827	Erythrono-1,4-lactone	1.52355	0.607437	0.0214772	1.87964	up
neg_832	Fluoromisonidazole	2.03657	1.02614	0.0292802	1.76638	up
neg_908	DIBOA dihexose	1.844	0.882842	0.0284952	1.79636	up
neg_930	CDP-DG(PGJ2/16:1(9Z))	0.275301	-1.86092	0.0155532	2.04133	down
neg_939	Capsianoside III	0.313466	-1.67362	0.0220002	1.85412	down

## Sheet: Table S9
Table S9 KEGG pathways annotated by differential metabolites between HP and C in positive and negative ion mode
Positive ion mode
ko_ID	Pathway	MetaboliteRatio	BgRatio	enrich_factor	pvalue	qvalue	metaboliteID
ko00592	alpha-Linolenic acid metabolism	0.1765	0.026	6.79	0.00423998	0.102652	9-Oxo-nonanoic acid;Jasmonic acid;PC(15:0;18:1(11Z))
ko04977	Vitamin digestion and absorption	0.1176	0.0195	6.04	0.0323536	0.391649	Niacinamide;Pantothenic Acid
ko00982	Drug metabolism - cytochrome P450	0.1176	0.026	4.53	0.0604672	0.487981	3-Hydroxymonoethylglycinexylidide;5-Phenyl-1,3-oxazinane-2,4-dione
ko04212	Longevity regulating pathway - worm	0.0588	0.0065	9.06	0.11039	0.499067	Niacinamide
ko04918	Thyroid hormone synthesis	0.0588	0.0065	9.06	0.11039	0.499067	Glutathione, oxidized
ko00232	Caffeine metabolism	0.0588	0.013	4.53	0.209235	0.499067	Caffeine
ko00591	Linoleic acid metabolism	0.0588	0.013	4.53	0.209235	0.499067	PC(15:0;18:1(11Z))
ko00770	Pantothenate and CoA biosynthesis	0.0588	0.013	4.53	0.209235	0.499067	Pantothenic Acid
ko04216	Ferroptosis	0.0588	0.013	4.53	0.209235	0.499067	Glutathione, oxidized
ko04931	Insulin resistance	0.0588	0.013	4.53	0.209235	0.499067	Acetylcarnitine
ko00590	Arachidonic acid metabolism	0.0588	0.0195	3.02	0.297676	0.499067	PC(15:0;18:1(11Z))
ko00780	Biotin metabolism	0.0588	0.0195	3.02	0.297676	0.499067	Biotinyl-5'-AMP
ko00790	Folate biosynthesis	0.0588	0.0195	3.02	0.297676	0.499067	4a-Hydroxytetrahydrobiopterin
ko00040	Pentose and glucuronate interconversions	0.0588	0.026	2.26	0.376746	0.499067	Palmitoyl glucuronide
ko00410	beta-Alanine metabolism	0.0588	0.026	2.26	0.376746	0.499067	Pantothenic Acid
ko00480	Glutathione metabolism	0.0588	0.026	2.26	0.376746	0.499067	Glutathione, oxidized
ko00760	Nicotinate and nicotinamide metabolism	0.0588	0.026	2.26	0.376746	0.499067	Niacinamide
ko04723	Retrograde endocannabinoid signaling	0.0588	0.026	2.26	0.376746	0.499067	PC(15:0;18:1(11Z))
ko04976	Bile secretion	0.1176	0.0779	1.51	0.391659	0.499067	Methotrexate;Palmitoyl glucuronide
ko00230	Purine metabolism	0.0588	0.0325	1.81	0.447381	0.515778	Guanosine
ko00240	Pyrimidine metabolism	0.0588	0.0325	1.81	0.447381	0.515778	dCMP
ko01210	2-Oxocarboxylic acid metabolism	0.0588	0.0649	0.91	0.701099	0.742845	2-(7'-methylthio)heptylmalate
ko02010	ABC transporters	0.0588	0.0714	0.82	0.736386	0.742845	Guanosine
ko05231	Choline metabolism in cancer	0.0588	0.0714	0.82	0.736386	0.742845	PC(15:0;18:1(11Z))
ko00564	Glycerophospholipid metabolism	0.0588	0.0779	0.75	0.767724	0.74348	PC(15:0;18:1(11Z))
Negative ion mode
ko_ID	Pathway	MetaboliteRatio	BgRatio	enrich_factor	pvalue	qvalue	metaboliteID
ko00053	Ascorbate and aldarate metabolism	0.0909	0.0211	4.32	0.0517357	0.452688	Glucuronolactone;Guanosine diphosphate mannose
ko00480	Glutathione metabolism	0.0909	0.0211	4.32	0.0517357	0.452688	Glutathione disulfide;Oxidized glutathione
ko04216	Ferroptosis	0.0909	0.0211	4.32	0.0517357	0.452688	Glutathione disulfide;Oxidized glutathione
ko04918	Thyroid hormone synthesis	0.0909	0.0211	4.32	0.0517357	0.452688	Glutathione disulfide;Oxidized glutathione
ko00140	Steroid hormone biosynthesis	0.0909	0.0316	2.88	0.132955	0.664776	Androsterone glucuronide;Dihydrocortisol
ko04976	Bile secretion	0.0909	0.0316	2.88	0.132955	0.664776	Glycocholic acid;Levofloxacin
ko04977	Vitamin digestion and absorption	0.0909	0.0316	2.88	0.132955	0.664776	Pantothenate;Pyridoxamine
ko00240	Pyrimidine metabolism	0.0909	0.0421	2.16	0.2283	0.675439	Cytidine monophosphate;Uridine
ko00310	Lysine degradation	0.0455	0.0105	4.32	0.231579	0.675439	5-phosphonooxy-L-lysine
ko00510	N-Glycan biosynthesis	0.0455	0.0105	4.32	0.231579	0.675439	Guanosine diphosphate mannose
ko04726	Serotonergic synapse	0.0455	0.0105	4.32	0.231579	0.675439	11-Dehydro-thromboxane B2
ko04979	Cholesterol metabolism	0.0455	0.0105	4.32	0.231579	0.675439	Glycocholic acid
ko00590	Arachidonic acid metabolism	0.0909	0.0526	1.73	0.327486	0.685704	11-Dehydro-thromboxane B2;5(S)-HETE
ko00120	Primary bile acid biosynthesis	0.0455	0.0211	2.16	0.411422	0.685704	Glycocholic acid
ko00410	beta-Alanine metabolism	0.0455	0.0211	2.16	0.411422	0.685704	Pantothenate
ko00640	Propanoate metabolism	0.0455	0.0211	2.16	0.411422	0.685704	2-Hydroxybutyric acid
ko00750	Vitamin B6 metabolism	0.0455	0.0211	2.16	0.411422	0.685704	Pyridoxamine
ko00770	Pantothenate and CoA biosynthesis	0.0455	0.0211	2.16	0.411422	0.685704	Pantothenate
ko00983	Drug metabolism - other enzymes	0.0455	0.0211	2.16	0.411422	0.685704	6-Thioguanosine monophosphate
ko04750	Inflammatory mediator regulation of TRP channels	0.0455	0.0211	2.16	0.411422	0.685704	5(S)-HETE
ko04978	Mineral absorption	0.0455	0.0211	2.16	0.411422	0.685704	L-Methionine
ko00270	Cysteine and methionine metabolism	0.0455	0.0316	1.44	0.550656	0.770918	L-Methionine
ko00565	Ether lipid metabolism	0.0455	0.0316	1.44	0.550656	0.770918	Glycerylphosphorylethanolamine
ko01523	Antifolate resistance	0.0455	0.0316	1.44	0.550656	0.770918	L-Methionine
ko05230	Central carbon metabolism in cancer	0.0455	0.0316	1.44	0.550656	0.770918	L-Methionine
ko00520	Amino sugar and nucleotide sugar metabolism	0.0455	0.0421	1.08	0.658108	0.803422	Guanosine diphosphate mannose
ko00970	Aminoacyl-tRNA biosynthesis	0.0455	0.0421	1.08	0.658108	0.803422	L-Methionine
ko01210	2-Oxocarboxylic acid metabolism	0.0455	0.0421	1.08	0.658108	0.803422	L-Methionine
ko00230	Purine metabolism	0.0909	0.0947	0.96	0.665692	0.803422	Adenine;Inosine
ko00051	Fructose and mannose metabolism	0.0455	0.0526	0.86	0.740763	0.804132	Guanosine diphosphate mannose
ko00790	Folate biosynthesis	0.0455	0.0526	0.86	0.740763	0.804132	Sepiapterin
ko04974	Protein digestion and absorption	0.0455	0.0526	0.86	0.740763	0.804132	L-Methionine
ko02010	ABC transporters	0.0909	0.1158	0.79	0.779369	0.804132	Inosine;Uridine
ko00564	Glycerophospholipid metabolism	0.0455	0.0632	0.72	0.804132	0.804132	Glycerylphosphorylethanolamine
ko01230	Biosynthesis of amino acids	0.0455	0.0632	0.72	0.804132	0.804132	L-Methionine

## Sheet: Table S10
Table S10 KEGG pathways annotated by differential metabolites between AS and C in positive and negative ion mode
Positive ion mode
ko_ID	Pathway	MetaboliteRatio	BgRatio	enrich_factor	pvalue	qvalue	metaboliteID
ko00040	Pentose and glucuronate interconversions	0.1538	0.026	5.92	0.0359871	0.420954	Octanoylglucuronide;Palmitoyl glucuronide
ko00280	Valine, leucine and isoleucine degradation	0.0769	0.0065	11.85	0.0844156	0.420954	L-Isoleucine
ko00290	Valine, leucine and isoleucine biosynthesis	0.0769	0.0065	11.85	0.0844156	0.420954	L-Isoleucine
ko04918	Thyroid hormone synthesis	0.0769	0.0065	11.85	0.0844156	0.420954	Glutathione, oxidized
ko05131	Shigellosis	0.0769	0.0065	11.85	0.0844156	0.420954	L-Isoleucine
ko00300	Lysine biosynthesis	0.0769	0.013	5.92	0.16221	0.420954	L-2-Aminoadipate adenylate
ko04216	Ferroptosis	0.0769	0.013	5.92	0.16221	0.420954	Glutathione, oxidized
ko04361	Axon regeneration	0.0769	0.013	5.92	0.16221	0.420954	n-arachidonylethanolamine
ko04714	Thermogenesis	0.0769	0.013	5.92	0.16221	0.420954	n-arachidonylethanolamine
ko04931	Insulin resistance	0.0769	0.013	5.92	0.16221	0.420954	Acetylcarnitine
ko01210	2-Oxocarboxylic acid metabolism	0.1538	0.0649	2.37	0.201119	0.420954	2-(4'-methylthio)butylmalate;L-Isoleucine
ko00780	Biotin metabolism	0.0769	0.0195	3.95	0.233863	0.420954	Biotinyl-5'-AMP
ko00790	Folate biosynthesis	0.0769	0.0195	3.95	0.233863	0.420954	4a-Hydroxytetrahydrobiopterin
ko04750	Inflammatory mediator regulation of TRP channels	0.0769	0.0195	3.95	0.233863	0.420954	n-arachidonylethanolamine
ko04978	Mineral absorption	0.0769	0.0195	3.95	0.233863	0.420954	L-Isoleucine
ko04976	Bile secretion	0.1538	0.0779	1.97	0.267693	0.423201	Octanoylglucuronide;Palmitoyl glucuronide
ko00480	Glutathione metabolism	0.0769	0.026	2.96	0.299822	0.423201	Glutathione, oxidized
ko00760	Nicotinate and nicotinamide metabolism	0.0769	0.026	2.96	0.299822	0.423201	Nicotinic acid mononucleotide
ko04723	Retrograde endocannabinoid signaling	0.0769	0.026	2.96	0.299822	0.423201	n-arachidonylethanolamine
ko00230	Purine metabolism	0.0769	0.0325	2.37	0.360504	0.423201	Hypoxanthine
ko00240	Pyrimidine metabolism	0.0769	0.0325	2.37	0.360504	0.423201	dCMP
ko00970	Aminoacyl-tRNA biosynthesis	0.0769	0.0325	2.37	0.360504	0.423201	L-Isoleucine
ko05230	Central carbon metabolism in cancer	0.0769	0.0325	2.37	0.360504	0.423201	L-Isoleucine
ko04080	Neuroactive ligand-receptor interaction	0.0769	0.039	1.97	0.416299	0.468337	n-arachidonylethanolamine
ko04974	Protein digestion and absorption	0.0769	0.0455	1.69	0.46757	0.504976	L-Isoleucine
ko02010	ABC transporters	0.0769	0.0714	1.08	0.633846	0.658225	L-Isoleucine
ko01230	Biosynthesis of amino acids	0.0769	0.0779	0.99	0.667133	0.667133	L-Isoleucine
Negative ion mode
ko_ID	Pathway	MetaboliteRatio	BgRatio	enrich_factor	pvalue	qvalue	metaboliteID
ko00480	Glutathione metabolism	0.1429	0.0211	6.79	0.0203807	0.18593	Glutathione disulfide;Oxidized glutathione
ko04216	Ferroptosis	0.1429	0.0211	6.79	0.0203807	0.18593	Glutathione disulfide;Oxidized glutathione
ko04918	Thyroid hormone synthesis	0.1429	0.0211	6.79	0.0203807	0.18593	Glutathione disulfide;Oxidized glutathione
ko04977	Vitamin digestion and absorption	0.1429	0.0316	4.52	0.0558827	0.382355	Pantothenate;Pyridoxamine
ko00240	Pyrimidine metabolism	0.1429	0.0421	3.39	0.10219	0.403324	Cytidine monophosphate;Uridine
ko00520	Amino sugar and nucleotide sugar metabolism	0.1429	0.0421	3.39	0.10219	0.403324	CMP-N-acetylneuraminic acid;Guanosine diphosphate mannose
ko00072	Synthesis and degradation of ketone bodies	0.0714	0.0105	6.79	0.147368	0.403324	3-Hydroxybutyric acid
ko00510	N-Glycan biosynthesis	0.0714	0.0105	6.79	0.147368	0.403324	Guanosine diphosphate mannose
ko00650	Butanoate metabolism	0.0714	0.0105	6.79	0.147368	0.403324	3-Hydroxybutyric acid
ko04024	cAMP signaling pathway	0.0714	0.0105	6.79	0.147368	0.403324	3-Hydroxybutyric acid
ko00053	Ascorbate and aldarate metabolism	0.0714	0.0211	3.39	0.274356	0.469293	Guanosine diphosphate mannose
ko00410	beta-Alanine metabolism	0.0714	0.0211	3.39	0.274356	0.469293	Pantothenate
ko00640	Propanoate metabolism	0.0714	0.0211	3.39	0.274356	0.469293	2-Hydroxybutyric acid
ko00750	Vitamin B6 metabolism	0.0714	0.0211	3.39	0.274356	0.469293	Pyridoxamine
ko00770	Pantothenate and CoA biosynthesis	0.0714	0.0211	3.39	0.274356	0.469293	Pantothenate
ko04978	Mineral absorption	0.0714	0.0211	3.39	0.274356	0.469293	L-Methionine
ko00270	Cysteine and methionine metabolism	0.0714	0.0316	2.26	0.383593	0.524916	L-Methionine
ko00565	Ether lipid metabolism	0.0714	0.0316	2.26	0.383593	0.524916	Glycerylphosphorylethanolamine
ko01523	Antifolate resistance	0.0714	0.0316	2.26	0.383593	0.524916	L-Methionine
ko05230	Central carbon metabolism in cancer	0.0714	0.0316	2.26	0.383593	0.524916	L-Methionine
ko00970	Aminoacyl-tRNA biosynthesis	0.0714	0.0421	1.7	0.477394	0.587152	L-Methionine
ko01210	2-Oxocarboxylic acid metabolism	0.0714	0.0421	1.7	0.477394	0.587152	L-Methionine
ko02010	ABC transporters	0.1429	0.1158	1.23	0.507942	0.587152	Inosine;Uridine
ko00051	Fructose and mannose metabolism	0.0714	0.0526	1.36	0.557795	0.587152	Guanosine diphosphate mannose
ko00790	Folate biosynthesis	0.0714	0.0526	1.36	0.557795	0.587152	Sepiapterin
ko04974	Protein digestion and absorption	0.0714	0.0526	1.36	0.557795	0.587152	L-Methionine
ko00564	Glycerophospholipid metabolism	0.0714	0.0632	1.13	0.626582	0.612449	Glycerylphosphorylethanolamine
ko01230	Biosynthesis of amino acids	0.0714	0.0632	1.13	0.626582	0.612449	L-Methionine
ko00230	Purine metabolism	0.0714	0.0947	0.75	0.777966	0.734197	Inosine

[truncated: 2 more sheets: Table S11, Table S12]
